# Supplementary material for: Frequent convergence of mcr-9 and carbapenemase genes in Enterobacter cloacae complex driven by epidemic plasmids and host incompatibility
Source: Emerg Microbes Infect. 2022 Aug 5;11(1):1959–72. doi: 10.1080/22221751.2022.2103456 (PMC9359198; doi:10.1080/22221751.2022.2103456)
Supplement: Supplemental Material [file TEMI_A_2103456_SM8821.zip › Supplemental data_revised.xlsx]

## Sheet: Table S1
Table S1. Antibiotic susceptibility testing and resistance determinants of 48 MCR-ECC
Isolate	GenBank Accession Number	Antibiotic Gene number	Resistance determinants														MIC(mg/L)
			Aminoglycoside	Colistin	Tetracycline	Cephalosporin	Beta-lactam	Carbapenem	Chloramphenicol	Quinolone	Trimethoprim	Sulfonamide	Fosfomycin	Macrolide	Rifamycin	Bleomycin	CAZ	CXM	FEP	IPM	MEM	CIP	AMP	AMK	GEN	CSL	SXT	CHL	CST	TGC
ECC10	JAHZSH000000000	26	aac(3)-II|aac(6')-IIc|aac(6')-Ib-AKT|aadA1|ant(2'')-Ia|aph(3'')-Ib|aph(3')-Ia|aph(6)-Id	mcr-9	tet(34)|tet(D)	blaACT-45|blaDHA-1|blaOXA-10|blaSHV-12			catA1|catA2|catB8	oqxA9|oqxB9|qnrB4	dfrA19	sul1	fosA	ere(A)	arr-269927220		＞64	＞64	16	0.25	0.0625	2	＞128	4	＞128	32	＞320	＞128	2	1
ECC116	JAIEUB010000001-JAIEUB010000008	24	aac(3)-II|aac(6')-IIc|aph(3'')-Ib|aph(6)-Id	mcr-9	tet(34)|tet(D)	blaACT-83|blaDHA-1|blaSHV-1200	blaTEM-1	blaNDM-1	catA1|catA2	oqxA9|oqxB9|qnrB4|qnrS1	dfrA19	sul1	fosA	ere(A)	arr-269927220	ble-MBL	＞64	＞64	＞64	4	1	1	＞128	0.5	128	＞128	＞320	＞128	1	4
ECC126	JAHZSA000000000	22	aac(3)-II|aac(6')-IIc|aac(6')-Ib-AKT|aadA2|aph(3'')-Ib|aph(6)-Id	mcr-9	tet(34)	blaACT-70|blaSHV-12	blaTEM-1		catA1|catA2	oqxA9|oqxB9|qnrB2	dfrA19	sul1|sul2	fosA	ere(A)	arr-269927220		32	16	0.25	0.25	< 0.0625	1	＞128	8	128	1	＞320	＞128	4	0.5
ECC127	JAHZRZ000000000	21	aac(3)-II|aac(6')-IIc|aadA2|aph(3'')-Ib|aph(3')-Ia|aph(6)-Id	mcr-9	tet(34)	blaMIR-16|blaSHV-12	blaTEM-1		catA1|catA2	oqxA10|oqxB9	dfrA19	sul1|sul2	fosA	ere(A)	arr-269927220		32	＞64	0.5	0.25	< 0.0625	1	＞128	2	＞128	2	＞320	＞128	＞32	0.25
ECC128	JAHZRY000000000	14	|aac(6')-Ib-AKT|aadA2|ant(2'')-Ia	mcr-9	tet(34)|tet(A)	blaACT-55|blaCTX-M-9|blaSHV-12			catA1	oqxA9|oqxB9|qnrA1		sul1					＞64	＞64	2	0.5	＜0.0625	< 0.0625	＞128	＞128	＞128	2	＞320	＞128	0.5	0.5
ECC129	JAHZRX000000000	8		mcr-9	tet(34)	blaACT-43			catA1	oqxA9|oqxB9		sul1	fosA				0.25	4	0.0625	0.25	< 0.0625	< 0.0625	16	1	0.5	0.125	2.5	8	4	0.5
ECC130	JAHZRW000000000	19	aac(3)-II|aac(6')-IIc|aac(6')-Ib-AKT|aph(3'')-Ib|aph(6)-Id	mcr-9	tet(34)	blaACT-70			catA1|catA2	oqxA9|oqxB9|qnrB2	dfrA19	sul1|sul2	fosA	ere(A)	arr-269927220		＞64	＞64	2	0.25	< 0.0625	1	＞128	8	128	32	＞320	＞128	4	0.5
ECC132	JAHZRV000000000	24	aac(3)-II|aac(6')-IIc|aac(6')-Ib-AKT|aph(3'')-Ib|aph(3')-Ia|aph(6)-Id	mcr-9	tet(34)|tet(D)	blaACT-83|blaCTX-M-3|blaDHA-1|blaSHV-12	blaTEM-1		catA1|catA2	oqxA9|oqxB15|qnrB4	dfrA19	sul1	fosA	ere(A)	arr-269927220		＞64	＞64	8	0.25	< 0.0625	1	＞128	4	＞128	32	＞320	＞128	4	0.5
ECC137	JAHZRU000000000	23	aac(3)-IId|aac(6')-Ib-AKT|aadA2|ant(2'')-Ia|armA	mcr-9	tet(34)|tet(A)	blaACT-9|blaCTX-M-3|blaCTX-M-9|blaSHV-12	blaTEM-1		catA1	oqxA10|oqxB4|qnrA1	dfrA12|dfrA16	sul1	fosA	mph(E)|msr(E)			32	＞64	8	0.25	< 0.0625	1	＞128	＞128	＞128	32	＞320	8	＞32	0.5
ECC138	JAHZRT000000000	16	aac(6')-Ib-AKT|aadA2|ant(2'')-Ia	mcr-9	tet(34)|tet(A)	blaACT-9|blaCTX-M-9|blaSHV-12			catA1	oqxA10|oqxB4|qnrA1	dfrA16	sul1	fosA				＞64	＞64	4	0.25	< 0.0625	1	＞128	8	4	16	＞320	8	＞32	0.5
ECC142	JAHZRS000000000	26	aac(3)-II|aac(6')-IIc|aac(6')-Ib-AKT|aadA1|ant(2'')-Ia|aph(3'')-Ib|aph(3')-Ia|aph(6)-Id	mcr-9	tet(34)|tet(D)	blaACT-45|blaDHA-1|blaOXA-10|blaSHV-12			catA1|catA2|catB8	oqxA9|oqxB9|qnrB4	dfrA19	sul1	fosA	ere(A)	arr-269927220		＞64	＞64	16	0.125	0.0625	1	＞128	4	＞128	32	＞320	＞128	2	1
ECC143	JAHZUW000000000	25	aac(3)-II|aac(6')-IIc|aac(6')-Ib-AKT|aph(3'')-Ib|aph(6)-Id	mcr-9	tet(34)|tet(D)	blaACT-38|blaOXA-1|blaSHV-12	blaTEM-1		catA1|catA2|catB3	oqxA10|oqxB9|qnrE1	dfrA19	sul1|sul2	fosA	ere(A)	arr-269927220|arr-3		64	＞64	4	0.125	0.0625	1	＞128	8	128	8	＞320	＞128	4	1
ECC144	JAHZRR000000000	26	aac(3)-II|aac(6')-IIc|aac(6')-Ib-AKT|aadA1|ant(2'')-Ia|aph(3'')-Ib|aph(3')-Ia|aph(6)-Id	mcr-9	tet(34)|tet(D)	blaACT-9|blaDHA-1|blaOXA-10|blaSHV-12			catA1|catA2|catB8	oqxA10|oqxB4|qnrB4	dfrA19	sul1	fosA	ere(A)	arr-269927220		64	16	0.5	0.25	< 0.0625	1	＞128	8	＞128	1	＞320	128	＞32	0.5
ECC145	JAHZRQ000000000	25	aac(3)-II|aac(6')-IIc|aac(6')-Ib-AKT|aadA1|aadA2|ant(2'')-Ia|aph(3'')-Ib|aph(6)-Id	mcr-9	tet(34)|tet(B)	blaACT-28|blaOXA-10|blaSHV-12			catA1|catA2|catB8	oqxA10|oqxB9	dfrA19	sul1|sul2	fosA	ere(A)	arr-269927220		32	16	0.5	0.25	< 0.0625	1	＞128	8	128	4	＞320	＞128	＞32	0.5
ECC147	JAHZRP000000000	26	aac(3)-II|aac(6')-IIc|aac(6')-Ib-AKT|aadA1|ant(2'')-Ia|aph(3'')-Ib|aph(3')-Ia|aph(6)-Id	mcr-9	tet(34)|tet(D)	blaDHA-1|blaOXA-10|blaSHV-12			catA1|catA2|catB8	oqxA9|oqxB9|qnrB4	dfrA19	sul1	fosA	ere(A)	arr-269927220		64	＞64	2	0.25	< 0.0625	1	＞128	8	128	4	＞320	＞128	4	1
ECC148	JAHZRO000000000	21	aac(3)-II|aac(6')-IIc|aac(6')-Ib-AKT|aph(3'')-Ib|aph(3')-Ia|aph(6)-Id	mcr-9	tet(34)|tet(D)	blaDHA-1|blaSHV-12			catA1|catA2	oqxA9|oqxB9|qnrB4	dfrA19	sul1		ere(A)	arr-269927220		＞64	＞64	4	0.25	< 0.0625	1	＞128	8	＞128	8	＞320	＞128	4	0.5
ECC150	JAHZRN000000000	13	aadA1|aadA2	mcr-9	tet(34)	blaACT-39	blaLAP-2		catA4|cmlA1	oqxA10|oqxB5|qnrS1		sul1	fosA				0.5	16	0.125	0.25	< 0.0625	1	128	2	0.5	0.5	＞320	64	4	0.5
ECC152	JAHZRM000000000	22	aac(6')-Ib-AKT|aadA1|aph(3')-Ia|aph(6)-Id|sat2_gen	mcr-9	tet(34)|tet(D)	blaACT-5|blaCTX-M-3|blaSHV-12	blaTEM-1		catA2|catA4	oqxA10|oqxB5|qnrS1	dfrA14|dfrA19	sul2	fosA		arr-3		＞64	＞64	32	0.25	＜0.0625	＞16	＞128	＞128	4	32	＞320	＞128	1	1
ECC163	JAHZRL000000000	21	aac(3)-II|aac(6')-IIc|aac(6')-Ib-AKT|aph(3'')-Ib|aph(3')-Ia|aph(6)-Id	mcr-9	tet(34)|tet(D)	blaACT-56|blaDHA-1|blaSHV-12	blaTEM-1		catA1|catA2	qnrB4	dfrA19	sul1	fosA	ere(A)	arr-269927220		32	32	0.5	0.25	< 0.0625	1	＞128	2	128	1	＞320	＞128	4	0.5
ECC170	JAHZRK000000000	25	aac(3)-II|aac(6')-IIc|aac(6')-Ib-AKT|aph(3'')-Ib|aph(3')-Ia|aph(6)-Id	mcr-9	tet(34)|tet(D)	blaACT-45|blaCTX-M-3|blaDHA-1|blaSHV-12	blaTEM-1		catA1|catA2	oqxA9|oqxB9|qnrB4|qnrS1	dfrA19	sul1	fosA	ere(A)	arr-269927220		32	＞64	2	0.25	< 0.0625	1	＞128	4	128	16	＞320	＞128	2	0.5
ECC187	JAHZRJ000000000	21	aac(3)-IId|aadA2|aph(3'')-Ib|aph(3')-Ia|aph(6)-Id	mcr-9*	tet(34)|tet(D)	blaACT-45|blaSHV-12	|blaSFO-1|blaTEM-1		catA1|catA2	oqxA9|oqxB9	dfrA12|dfrA19	sul1	fosA	mph(A)			＞64	＞64	＞64	0.25	0.125	＜0.0625	＞128	4	＞128	＞128	80	＞128	1	1
ECC188	JAHZRI000000000	24	aac(3)-II|aac(6')-IIc|aac(6')-Ib-AKT|aph(3'')-Ib|aph(6)-Id	mcr-9	tet(34)|tet(D)	blaDHA-1|blaSHV-12	blaTEM-1	blaIMP-4	catA1|catA2	oqxA9|oqxB9|qnrB4|qnrS1	dfrA19	sul1	fosA	ere(A)	arr-269927220		＞64	＞64	＞64	4	1	2	＞128	16	＞128	＞128	＞320	＞128	0.5	0.5
ECC189	JAHZRH000000000	24	aac(3)-II|aac(6')-IIc|aac(6')-Ib-AKT|aph(3'')-Ib|aph(6)-Id	mcr-9	tet(34)|tet(D)	blaSHV-12	blaTEM-1	blaIMP-4|blaNDM-1	catA1|catA2	oqxA9|oqxB9|qnrS1	dfrA19	sul1	fosA	ere(A)	arr-269927220	ble-MBL	＞64	＞64	＞64	32	4	＞16	＞128	8	＞128	＞128	＞320	＞128	0.5	8
ECC193	JAHZRG000000000	22	aac(3)-II|aac(6')-IIc|aac(6')-Ib-AKT|aph(3'')-Ib|aph(6)-Id	mcr-9	tet(34)|tet(D)	blaDHA-1|blaSHV-12	blaTEM-1		catA1|catA2	oqxA9|oqxB9|qnrB4	dfrA19	sul1	fosA	ere(A)	arr-269927220		＞64	＞64	16	1	1	1	＞128	8	128	＞128	＞320	＞128	2	0.5
ECC20	JAHZSG000000000	26	aac(3)-II|aac(6')-IIc|aac(6')-Ib-AKT|aadA1|ant(2'')-Ia|aph(3'')-Ib|aph(3')-Ia|aph(6)-Id	mcr-9	tet(34)|tet(D)	blaACT-69|blaDHA-1|blaOXA-10|blaSHV-12			catA1|catA2|catB8	oqxA10|oqxB9|qnrB4	dfrA19	sul1	fosA	ere(A)	arr-269927220		＞64	＞64	2	0.5	＜0.0625	8	＞128	8	＞128	1	＞320	＞128	0.5	0.5
ECC24	JAHZSF000000000	25	aac(3)-II|aac(6')-IIc|aac(6')-Ib-AKT|aadA1|aadA2|ant(2'')-Ia|aph(3'')-Ib|aph(6)-Id	mcr-9	tet(34)|tet(B)	blaACT-28|blaOXA-10|blaSHV-12			catA1|catA2|catB8	oqxA10|oqxB9	dfrA19	sul1|sul2	fosA	ere(A)	arr-269927220		32	16	0.5	0.25	< 0.0625	1	＞128	8	128	4	＞320	＞128	＞32	0.5
ECC243	JAHZRF000000000	10	aph(3'')-Ib|aph(6)-Id	mcr-9	tet(34)||tet(C)	blaACT-9			catA1	oqxA10|oqxB4			fosA				0.25	4	0.0625	0.25	< 0.0625	< 0.0625	32	1	0.5	0.25	2.5	8	＞32	0.5
ECC244	JAHZRE000000000	14	aac(6')-Ib-AKT|aadA2|ant(2'')-Ia	mcr-9	tet(34)|tet(A)	blaACT-73|blaSHV-12			catA1	oqxA9|oqxB9|qnrA1		sul1	fosA				32	32	0.5	0.25	< 0.0625	0.5	＞128	8	4	1	2.5	8	4	0.5
ECC248	JAHZRD000000000	24	aac(3)-II|aac(6')-IIc|aadA2|aph(3'')-Ib|aph(3')-Ia|aph(6)-Id	mcr-9	tet(34)|tet(D)|tet(M)	blaACT-73	blaTEM-1		catA1|floR	oqxA9|oqxB9|qnrS1	dfrA19	sul1|sul2	fosA	ere(A)	arr-269927220	lnu(F)	0.25	8	0.0625	0.25	< 0.0625	1	＞128	1	128	0.5	＞320	128	4	0.5
ECC252	JAHZRC000000000	24	aac(3)-II|aac(6')-IIc|aadA2|aph(3'')-Ib|aph(3')-Ia|aph(6)-Id	mcr-9	tet(34)|tet(D)|tet(M)	blaACT-73	blaTEM-1		catA1|floR	oqxA9|oqxB9|qnrS1	dfrA19	sul1|sul2	fosA	ere(A)	arr-269927220	lnu(F)	＞64	＞64	2	0.25	< 0.0625	1	＞128	1	64	32	＞320	128	4	0.5
ECC27	CP053691-CP053696	21	aadA2|ant(2'')-Ia|aph(3'')-Ib|aph(6)-Id	mcr-9	tet(34)|tet(D)	blaACT-41|blaCTX-M-9|blaSHV-12	blaTEM-1	blaNDM-1	catA1	oqxA9|oqxB9|qnrA1	dfrA14|dfrA16	sul1|sul2	fosA			ble-MBL	＞64	＞64	64	4	16	1	＞128	1	2	＞128	＞320	8	4	0.5
ECC275	JAHZRB000000000	8		mcr-10	tet(34)|tet(D)	blaMIR-17				oqxA9|oqxB20|qnrS1			fosA				＜0.0625	4	＜0.0625	1	＜0.0625	0.25	＞128	4	2	0.125	2.5	16	1	0.5
ECC276	JAHZRA000000000	7		mcr-9	tet(34)	blaACT-52			catA1	oqxA10|oqxB9			fosA				8	＞64	0.125	0.25	< 0.0625	< 0.0625	128	2	0.5	2	2.5	8	＞32	0.5
ECC282	JAHZUV000000000	25	aac(3)-II|aac(6')-IIc|aac(6')-Ib-W104R|aph(3'')-Ib|aph(6)-Id	mcr-9	tet(34)|tet(D)	blaACT-38|blaOXA-1|blaSHV-12	blaTEM-1		catA1|catA2|catB3	oqxA10|oqxB9|qnrE1	dfrA19	sul1|sul2	fosA	ere(A)	arr-269927220|arr-3		＞64	＞64	4	0.25	＜0.0625	1	＞128	＞128	＞128	4	＞320	＞128	0.5	1
ECC30	JAIEUG010000001-JAIEUG010000005	24	aac(6')-Ib-AKT|aadA2|ant(2'')-Ia	mcr-9	tet(34)|tet(A)	blaACT-41|blaCTX-M-9|blaSHV-1200		blaNDM-1	catA1	oqxA9|oqxB9|qnrA1	dfrA16	sul1	fosA			ble-MBL	＞64	＞64	＞64	>32	＞32	2	＞128	＞128	＞128	64	＞320	＞128	2	0.5
ECC45	JAIEUF010000001-JAIEUF010000013	26	aac(3)-II|aac(6')-IIc|aac(6')-Ib-AKT|aph(3'')-Ib|aph(6)-Id	mcr-9	tet(34)|tet(D)	blaDHA-1|blaSHV-1200	blaTEM-1	blaIMP-4|blaNDM-1	catA1|catA2	oqxA9|oqxB9|qnrB4|qnrS1	dfrA19	sul1	fosA	ere(A)	arr-269927220	ble-MBL	＞64	＞64	＞64	4	4	1	＞128	8	128	＞128	＞320	＞128	2	4
ECC46	JAIEUE010000001-JAIEUE010000008	26	aac(3)-II|aac(6')-IIc|aac(6')-Ib-AKT|aph(3'')-Ib|aph(6)-Id	mcr-9	tet(34)|tet(D)	blaDHA-1|blaSHV-1200	blaTEM-1	blaIMP-4|blaNDM-1	catA1|catA2	oqxA9|oqxB9|qnrB4|qnrS1	dfrA19	sul1	fosA	ere(A)	arr-269927220	ble-MBL	＞64	＞64	64	4	4	1	＞128	8	128	128	＞320	＞128	2	8
ECC47	JAIEUD010000001-JAIEUD010000006	26	aac(3)-II|aac(6')-IIc|aac(6')-Ib-AKT|aph(3'')-Ib|aph(6)-Id	mcr-9	tet(34)|tet(D)	blaDHA-1|blaSHV-1200	blaTEM-1	blaIMP-4|blaNDM-1	catA1|catA2	oqxA9|oqxB9|qnrB4|qnrS1	dfrA19	sul1	fosA	ere(A)	arr-269927220	ble-MBL	＞64	＞64	＞64	16	16	1	＞128	8	128	＞128	＞320	＞128	2	2
ECC48	JAIEUC010000001-JAIEUC010000006	26	aac(3)-II|aac(6')-IIc|aac(6')-Ib-AKT|aph(3'')-Ib|aph(6)-Id	mcr-9	tet(34)|tet(D)	blaDHA-1|blaSHV-1200	blaTEM-1	blaIMP-4|blaNDM-1	catA1|catA2	oqxA9|oqxB9|qnrB4|qnrS1	dfrA19	sul1	fosA	ere(A)	arr-269927220	ble-MBL	＞64	＞64	64	4	8	1	＞128	8	128	＞128	＞320	＞128	2	0.5
ECC52	JAHZSE000000000	23	aac(3)-II|aac(6')-IIc|aac(6')-Ib-AKT|aph(3'')-Ib|aph(6)-Id	mcr-9	tet(34)	blaDHA-1|blaSHV-12	blaTEM-1	blaIMP-4	catA1|catA2	oqxA9|oqxB9|qnrB4|qnrS1	dfrA19	sul1	fosA	ere(A)	arr-269927220		＞64	＞64	16	4	4	1	＞128	16	＞128	>128	＞320	＞128	2	0.5
ECC54	JAHZSD000000000	23	aac(3)-II|aac(6')-IIc|aac(6')-Ib-AKT|aph(3'')-Ib|aph(6)-Id	mcr-9	tet(34)	blaDHA-1|blaSHV-12	blaTEM-1	blaIMP-4	catA1|catA2	oqxA9|oqxB9|qnrB4|qnrS1	dfrA19	sul1	fosA	ere(A)	arr-269927220		＞64	＞64	64	2	4	2	＞128	8	＞128	＞128	＞320	＞128	2	0.5
ECC55	JAHZSC000000000	27	aac(3)-IId|aac(6')-Ib-AKT|ant(2'')-Ia|aph(3')-Ia|armA	mcr-9	tet(34)|tet(A)	blaACT-41|blaCTX-M-14|blaCTX-M-3|blaSHV-12	blaSFO-1|blaTEM-1	blaIMP-26	catA1	oqxA9|oqxB9|qnrA1	dfrA12	sul1	fosA|fosA3|fosA5	mph(A)|mph(E)|msr(E)	arr-269927220		＞64	＞64	＞64	1	4	1	＞128	＞128	＞128	>128	＞320	16	4	1
ECC59	CP080470-CP080477	16	aadA2|ant(2'')-Ia	mcr-10	tet(34)|tet(A)	blaACT-83|blaSHV-1200		blaNDM-1	catA1	oqxA9|oqxB9|qnrA1	dfrA16	sul1	fosA			ble-MBL	＞64	＞64	64	4	32	1	＞128	0.25	1	＞128	＞320	64	4	4
ECC60	CP088221-CP088228	16	aadA2|ant(2'')-Ia	mcr-10	tet(34)|tet(A)	blaACT-83|blaSHV-1200		blaNDM-1	catA1	oqxA9|oqxB9|qnrA1	dfrA16	sul1	fosA			ble-MBL	＞64	＞64	64	4	32	1	＞128	0.5	2	＞128	＞320	64	2	2
ECC65	CP053643-CP053648	24	aac(6')-Ib-AKT|aadA2|ant(2'')-Ia|aph(3'')-Ib|aph(6)-Id	mcr-9	tet(34)|tet(A)||tet(D)	blaACT-41|blaCTX-M-9|blaSHV-1200	blaTEM-1	blaNDM-1	catA1	oqxA9|oqxB9|qnrA1	dfrA14|dfrA16	sul1|sul2	fosA			ble-MBL	＞64	＞64	64	4	16	1	＞128	8	4	＞128	＞320	8	4	0.5
ECC66	JAHZSB000000000	22	aac(6')-Ib-AKT|aadA2|ant(2'')-Ia|aph(3'')-Ib|aph(6)-Id	mcr-9	tet(34)|tet(A)||tet(D)	blaACT-41|blaCTX-M-9|blaSHV-12	blaTEM-1		catA1	oqxA9|oqxB9|qnrA1	dfrA14|dfrA16	sul1|sul2	fosA				＞64	＞64	32	0.25	< 0.0625	1	＞128	8	4	64	＞320	8	4	0.5
ECC7	JAHZSI000000000	13	aac(6')-Im|aadA5|aph(2'')-Ih	mcr-9	tet(34)	blaACT-73|blaCTX-M-9			catA1	oqxA9|oqxB9	dfrA1	sul1	fosA				16	＞64	＞64	0.25	＜0.0625	＞16	＞128	2	8	＞128	＞320	16	0.5	0.5
ECC72	CP088229-CP088232	10		mcr-10	tet(34)	blaACT-28|blaSHV-12		blaNDM-1	catA1	oqxA10|oqxB4			fosA			ble-MBL	＞64	＞64	16	4	8	< 0.0625	128	1	0.5	＞128	2.5	8	＞32	0.5
Abbreviation: CAZ, ceftazidime; CXM, cefuroxime; FEP, cefepime; IPM, imipenem; MEM, meropenem; CIP, ciproﬂoxacin; AMP, ampicillin; AMK, amikacin; GEN, gentamicin; CSL, cefoperazone; SXT, trimethoprim/sulfamethoxazole; CHL, chloramphenicol; CST, colistin; TGC, tigecycline. The data in red, yellow, and blue represent resistant, intermediate, and susceptible, respectively.
* indicates a truncted variant of mcr-9

## Sheet: Table S2
Table S2. Information of 230 ECC isolates
Isolate	Species	Year of isolate	Specimen	Age	Gender
ECC6	E. kobei	2003	Sputum	24	male
ECC7	E. hormaechei	2003	Sputum	74	male
ECC8	E. hormaechei	2003	Blood	8 day	male
ECC9	E.cancerogenus	2003	Sputum	76	female
ECC10	E. hormaechei	2003	Sputum	71	female
ECC11	E. kobei	2003	Wound	29	male
ECC12	E. hormaechei	2003	Sputum	29	male
ECC13	E. asburiae	2003	Pleural fluid	28	female
ECC14	E.ludwigii	2003	Blood	21	male
ECC15	E.cloacae	2003	Sputum	50	male
ECC16	E. hormaechei	2003	Wound	8	male
ECC17	E. hormaechei	2003	Wound	25	male
ECC18	E. hormaechei	2003	Sputum	74	male
ECC19	E. hormaechei	2004	Sputum	34	female
ECC20	E. hormaechei	2004	Sputum	51	male
ECC21	E. hormaechei	2004	Sputum	68	female
ECC22	E. hormaechei	2004	Sputum	27	male
ECC23	E.bugandensis	2004	Sputum	55	male
ECC24	E. kobei	2004	Wound	89	female
ECC25	E. hormaechei	2004	Sputum	32	male
ECC26	E. hormaechei	2008	Sputum	87	male
ECC27	E. hormaechei	2013	Catheter	52	male
ECC28	E. hormaechei	2013	Catheter	35	male
ECC29	E. hormaechei	2013	Blood	59	female
ECC30	E. hormaechei	2013	Catheter	74	female
ECC31	E. hormaechei	2014	Blood	74	female
ECC32	E. hormaechei	2014	Blood	87	male
ECC33	E. hormaechei	2014	Blood	79	male
ECC34	E. hormaechei	2014	Sputum	84	female
ECC35	E. hormaechei	2014	Sputum	72	female
ECC36	E. asburiae	2014	Sputum	68	male
ECC37	E. hormaechei	2014	Sputum	93	female
ECC38	E. hormaechei	2015	Pleural fluid	26	female
ECC39	E. hormaechei	2015	Sputum	85	male
ECC40	E. hormaechei	2015	Sputum	16	female
ECC41	E. hormaechei	2018	Broncho-alveolar lavage	69	male
ECC42	E. hormaechei	2013	Blood	82	female
ECC43	E. hormaechei	2015	Broncho-alveolar lavage	61	male
ECC44	E. hormaechei	2015	Urine	23	male
ECC45	E. hormaechei	2015	Catheter	83	female
ECC46	E. hormaechei	2015	Urine	60	female
ECC47	E. hormaechei	2016	Urine	74	female
ECC48	E. hormaechei	2016	abdominal fluid	65	male
ECC49	E. hormaechei	2016	Sputum	60	female
ECC50	E. hormaechei	2016	Blood	46	male
ECC51	E. hormaechei	2016	Shunt fluid	50	female
ECC52	E. hormaechei	2016	Cerebrospinal fluid	43	male
ECC53	E. hormaechei	2016	Nasopharynx	N*	male
ECC54	E. hormaechei	2016	Drainage	39	male
ECC55	E. hormaechei	2016	Urine	44	male
ECC56	E. hormaechei	2016	Urine	80	male
ECC57	E. roggenkampii	2016	Shunt fluid	83	male
ECC58	E. hormaechei	2017	Blood	48	male
ECC59	E. hormaechei	2017	Broncho-alveolar lavage	75	male
ECC60	E. hormaechei	2017	Broncho-alveolar lavage	86	male
ECC61	E. hormaechei	2017	Sputum	38	male
ECC62	E. hormaechei	2017	Urine	33	male
ECC63	E. hormaechei	2017	Shunt fluid	82	male
ECC64	E. hormaechei	2017	Catheter	57	male
ECC65	E. hormaechei	2017	Broncho-alveolar lavage	76	male
ECC66	E. hormaechei	2017	Broncho-alveolar lavage	70	male
ECC67	E. hormaechei	2017	Broncho-alveolar lavage	51	female
ECC68	E. hormaechei	2017	Blood	76	male
ECC69	E. hormaechei	2018	Abdominal fluid	61	male
ECC70	E. hormaechei	2018	Broncho-alveolar lavage	86	male
ECC71	E. hormaechei	2018	Shunt fluid	85	male
ECC72	E. kobei	2018	Cerebrospinal fluid	82	male
ECC73	E. hormaechei	2018	Catheter	73	female
ECC116	E. hormaechei	2014	Broncho-alveolar lavage	80	male
ECC117	E. hormaechei	2014	Cerebrospinal fluid	44	male
ECC121	E.cloacae	2000	Sputum	N	N
ECC122	E. hormaechei	2000	Sputum	N	N
ECC123	E. kobei	2000	Sputum	N	N
ECC124	E. hormaechei	2000	Urine	N	N
ECC125	E. kobei	2000	Abscess	N	N
ECC126	E. hormaechei	2000	Sputum	N	N
ECC127	E. roggenkampii	2000	Sputum	N	N
ECC128	E. hormaechei	2000	Sputum	N	N
ECC129	E. hormaechei	2001	Catheter	N	N
ECC130	E. hormaechei	2001	Cerebrospinal fluid	N	N
ECC131	E. hormaechei	2001	Secretion	N	N
ECC132	E. hormaechei	2001	Sputum	N	N
ECC133	E. hormaechei	2001	Pleural fluid	N	N
ECC134	E. hormaechei	2001	Sputum	78	female
ECC135	E. hormaechei	2001	Wound	33	male
ECC136	E. hormaechei	2002	Urine	53	male
ECC137	E. kobei	2002	Sputum	N	N
ECC138	E. kobei	2002	Sputum	N	N
ECC139	E. hormaechei	2002	Pleural fluid	N	N
ECC140	E. roggenkampii	2002	Urine	N	N
ECC141	E. hormaechei	2002	Wound	N	N
ECC142	E. hormaechei	2003	Sputum	71	female
ECC143	E. mori	2004	N	47	N
ECC144	E. kobei	2004	Sputum	66	male
ECC145	E. kobei	2004	Sputum	88	female
ECC146	E. kobei	2005	Bile	68	male
ECC147	E. hormaechei	2005	Pancreas	40	male
ECC148	E. hormaechei	2005	Sputum	71	female
ECC149	E. hormaechei	2005	N	N	N
ECC150	E. hormaechei	2007	Blood	53	male
ECC151	E. hormaechei	2008	Sputum	74	male
ECC152	E. hormaechei	2008	Secretion	52	male
ECC153	E. hormaechei	2008	Urine	69	male
ECC154	E. hormaechei	2008	Pleural fluid	73	female
ECC155	E. hormaechei	2009	Shunt fluid	15	female
ECC156	E. hormaechei	2009	Sputum	88	male
ECC157	E. kobei	2009	Bile	34	male
ECC158	E. hormaechei	2009	Sputum	67	male
ECC159	E. hormaechei	2009	Secretion	34	male
ECC160	E. kobei	2010	Pleural fluid	67	male
ECC161	E. hormaechei	2010	Sputum	67	male
ECC162	E. hormaechei	2010	Catheter	4 day	male
ECC163	E. hormaechei	2010	Umbilical cord	9 day	female
ECC164	E. roggenkampii	2010	Sputum	77	female
ECC165	E.cloacae	2010	Blood	23	male
ECC166	E. kobei	2010	Pleural fluid	67	female
ECC167	E. hormaechei	2011	Blood	74	male
ECC168	E. hormaechei	2011	Shunt fluid	65	female
ECC169	E. hormaechei	2011	Bile	72	male
ECC170	E. hormaechei	2011	Abdominal fluid	45	male
ECC171	E. hormaechei	2011	Urine	41	female
ECC172	E. hormaechei	2011	Urine	41	female
ECC173	E. hormaechei	2012	Urine	41	female
ECC174	E. hormaechei	2012	Secretion	40	female
ECC175	E. hormaechei	2012	Secretion	44	female
ECC176	E. hormaechei	2013	Shunt fluid	67	male
ECC177	E. hormaechei	2013	Wound	54	male
ECC178	E. hormaechei	2013	Secretion	65	male
ECC179	E. hormaechei	2013	Blood	16 day	male
ECC180	E. hormaechei	2013	Wound	44	male
ECC181	E. roggenkampii	2014	Urine	71	female
ECC182	E. hormaechei	2014	Pleural fluid	31	female
ECC184	E. hormaechei	2015	Bile	55	female
ECC185	E. hormaechei	2015	Pleural fluid	63	female
ECC186	E. hormaechei	2015	Secretion	79	female
ECC187	E. hormaechei	2015	Blood	80	male
ECC188	E. hormaechei	2015	Blood	40	male
ECC189	E. hormaechei	2015	Urine	60	female
ECC190	E.cloacae	2015	Wound	47	male
ECC191	E.cloacae	2016	Blood	40	male
ECC192	E. hormaechei	2016	Secretion	66	male
ECC193	E. hormaechei	2016	Catheter	67	male
ECC194	E. hormaechei	2016	Abdominal fluid	65	male
ECC195	E.ludwigii	2016	N	48	female
ECC196	E. hormaechei	2017	Shunt fluid	44	male
ECC197	E. hormaechei	2017	Secretion	17	male
ECC198	E. roggenkampii	2017	Secretion	38	male
ECC199	E.cloacae	2017	Urine	42	female
ECC200	E.cloacae	2017	Urine	74	male
ECC201	E. roggenkampii	2017	Shunt fluid	53	male
ECC202	E. hormaechei	2017	Urine	64	male
ECC203	E. hormaechei	2017	Secretion	N	male
ECC204	E. hormaechei	2017	Urine	33	male
ECC205	E. hormaechei	2017	Abdominal fluid	47	male
ECC206	E. hormaechei	2017	Secretion	67	female
ECC207	E. kobei	2017	Shunt fluid	66	male
ECC208	E.cloacae	2017	Bile	85	female
ECC209	E. hormaechei	2017	Pleural fluid	67	male
ECC210	E. hormaechei	2018	Urine	35	male
ECC211	E. hormaechei	2018	Sputum	33	male
ECC212	E. hormaechei	2018	Secretion	38	female
ECC213	E. kobei	2018	Wound	46	female
ECC214	E. hormaechei	2018	Bile	75	female
ECC215	E. hormaechei	2018	Blood	75	female
ECC216	E. hormaechei	2018	Wound	53	female
ECC217	E. kobei	2018	Shunt fluid	47	female
ECC218	E. hormaechei	2018	Urine	77	female
ECC219	E. hormaechei	2018	Secretion	78	male
ECC220	E. roggenkampii	2018	Swab	25	female
ECC221	E. kobei	2018	Blood	83	female
ECC222	E. kobei	2018	Urine	40	female
ECC223	E. kobei	2018	Urine	46	female
ECC224	E. hormaechei	2018	Abscess	85	male
ECC225	E. hormaechei	2018	Secretion	67	female
ECC226	E. hormaechei	2018	Sputum	102	male
ECC227	E. hormaechei	2018	Abscess	67	female
ECC228	E. hormaechei	2018	Sputum	102	male
ECC229	E. hormaechei	2018	Bile	65	male
ECC230	E. hormaechei	2018	Blood	28	male
ECC231	E.cloacae	2018	Urine	92	male
ECC232	E. roggenkampii	2018	Bile	65	female
ECC233	E. hormaechei	2018	Sputum	77	male
ECC234	E.cloacae	2018	Urine	74	female
ECC235	E. hormaechei	2018	Blood	1	female
ECC236	E. hormaechei	2018	Sputum	63	female
ECC237	E. hormaechei	2018	Secretion	46	male
ECC238	E. hormaechei	2018	Urine	87	male
ECC239	E. hormaechei	2018	Secretion	73	female
ECC240	E. hormaechei	2018	Secretion	67	male
ECC241	E. hormaechei	2018	Wound	39	male
ECC242	E. hormaechei	2018	Secretion	47	female
ECC243	E. kobei	2018	Urine	64	male
ECC244	E. hormaechei	2018	Blood	37	female
ECC245	E. hormaechei	2018	Blood	84	male
ECC246	E. roggenkampii	2018	Blood	79	female
ECC247	E.bugandensis	2018	Urine	68	male
ECC248	E. hormaechei	2018	Secretion	83	male
ECC249	E. hormaechei	2018	Bile	63	male
ECC250	E.cloacae	2018	Shunt fluid	88	female
ECC251	E. roggenkampii	2018	Broncho-alveolar lavage	57	male
ECC252	E. hormaechei	2018	Secretion	83	male
ECC253	E. hormaechei	2018	Secretion	49	male
ECC254	E. kobei	2018	Bile	76	male
ECC255	E. hormaechei	2018	Secretion	79	male
ECC256	E. hormaechei	2018	Urine	56	female
ECC257	E. hormaechei	2018	Catheter	1	female
ECC258	E. hormaechei	2018	Wound	29	male
ECC259	E.ludwigii	2018	Secretion	38	female
ECC260	E. hormaechei	2018	Secretion	74	female
ECC261	E. hormaechei	2018	N	66	male
ECC264	E. hormaechei	2009	N	66	male
ECC265	E. hormaechei	2009	Urine	34	male
ECC266	E. kobei	2010	Secretion	18	female
ECC267	E. roggenkampii	2012	Secretion	74	male
ECC268	E. roggenkampii	2015	Urine	79	male
ECC269	E. kobei	2016	Shunt fluid	76	male
ECC270	E. kobei	2017	Sputum	49	male
ECC271	E. roggenkampii	2018	Shunt fluid	57	female
ECC272	E. roggenkampii	2018	Abdominal fluid	65	female
ECC273	E. hormaechei	2018	Urine	67	male
ECC274	E.cloacae	2018	Wound	57	male
ECC275	E. roggenkampii	2018	Shunt fluid	65	female
ECC276	E. kobei	2018	Broncho-alveolar lavage	92	female
ECC277	E. hormaechei	2018	Urine	84	male
ECC278	E.cloacae	2018	Nasopharynx	1	female
ECC279	E. hormaechei	2018	Bile	65	male
ECC282	E. mori	2004	Sputum	47	N
ECC285	E. roggenkampii	2018	Urine	52	male
ECC286	E. hormaechei	2018	Wound	50	male
ECC287	E. hormaechei	2018	Secretion	74	female
*N: not recorded

## Sheet: Table S3
Table S3. The taxonomy, subclone type and selected genes distribution of 720 MCR-ECC isolates
GenBank Accession Number	Taxonomy	ST	mcrs		Carbapenemase genes
			mcr-9	mcr-10	blaGES-4	blaGES-5	blaIMP-13	blaIMP-1	blaIMP-26	blaIMP-4	blaIMP-60	blaIMP-70	blaIMP-8	blaKPC-2	blaKPC-3	blaKPC-4	blaKPC-5	blaNDM-1	blaNDM-5	blaNDM-7	blaOXA-436	blaOXA-48	blaVIM-1	blaVIM-4
GCA001729765.1	Enterobacter kobei	806	1*	0	0	0	0	0	0	0	0	0	0	0	0	0	0	0	0	0	0	0	0	0
GCA474785.1	Enterobacter hormaechei	114	1	0	0	0	0	0	0	0	0	0	0	0	1	0	0	0	0	0	0	0	0	0
GCA492995.1	Enterobacter kobei	125	0	1	0	0	0	0	0	0	0	0	0	0	0	0	0	0	0	0	0	0	0	0
GCA534055.1	Enterobacter asburiae	484	1	0	0	0	0	0	0	0	0	0	0	0	0	0	0	0	0	0	0	0	0	0
GCA534155.1	Enterobacter roggenkampii	743	0	1	0	0	0	0	0	0	0	0	0	0	0	0	0	0	0	0	0	0	0	0
GCA534495.1	Enterobacter hormaechei	171	1	0	0	0	0	0	0	0	0	0	0	0	0	1	0	0	0	0	0	0	0	0
GCA534555.1	Enterobacter hormaechei	93	1	0	0	0	0	0	0	0	0	0	0	0	1	0	0	0	0	0	0	0	0	0
GCA692235.1	Enterobacter hormaechei	171	1	0	0	0	1	0	0	0	0	0	0	0	0	1	0	0	0	0	0	0	0	0
GCA692255.1	Enterobacter kobei	-	0	1	0	0	0	0	0	0	0	0	0	0	0	0	0	0	0	0	0	0	0	0
GCA724505.1	Enterobacter hormaechei	93	1	0	0	0	0	0	0	0	0	0	0	1	1	0	0	0	0	0	0	0	0	0
GCA750225.1	Enterobacter hormaechei	97	1	0	0	0	0	0	0	0	0	0	0	1	0	0	0	0	0	0	0	0	0	0
GCA770745.2	Enterobacter hormaechei	90	1	0	0	0	0	0	0	1	0	0	0	0	0	0	0	0	0	0	0	0	0	0
GCA803045.1	Enterobacter hormaechei	171	1	0	0	0	0	0	0	0	0	0	0	0	0	0	0	1	0	0	0	0	0	0
GCA814125.3	Enterobacter hormaechei	594	1	0	0	0	0	0	0	0	0	0	0	1	0	0	0	0	0	0	0	0	0	0
GCA938355.2	Enterobacter hormaechei	114	1	0	0	0	0	0	0	0	0	0	0	0	0	0	0	0	0	0	0	0	1	0
GCA952475.1	Enterobacter hormaechei	171	1	0	0	0	0	0	0	0	0	0	0	0	1	0	0	0	0	0	0	0	0	0
GCA956725.1	Enterobacter hormaechei	127	1	0	0	0	0	0	0	0	0	0	0	0	1	0	0	0	0	0	0	0	0	0
GCA956855.1	Enterobacter hormaechei	127	1	0	0	0	0	0	0	0	0	0	0	0	1	0	0	0	0	0	0	0	0	0
GCA957015.1	Enterobacter hormaechei	110	1	0	0	0	0	0	0	0	0	0	0	0	1	0	0	0	0	0	0	0	0	0
GCA957085.1	Enterobacter hormaechei	600	1	0	0	0	0	0	0	0	0	0	0	0	0	0	0	0	0	0	0	0	0	0
GCA957095.1	Enterobacter hormaechei	190	1	0	0	0	0	0	0	0	0	0	0	0	1	0	0	0	0	0	0	0	0	0
GCA957135.1	Enterobacter hormaechei	597	1	0	0	0	0	0	0	0	0	0	0	0	0	1	0	0	0	0	0	0	0	0
GCA957165.1	Enterobacter hormaechei	461	1	0	0	0	0	0	0	0	0	0	0	0	1	0	0	0	0	0	0	0	0	0
GCA957445.1	Enterobacter hormaechei	603	1	0	0	0	0	0	0	0	0	0	0	0	0	0	0	0	0	0	0	0	0	0
GCA957595.1	Enterobacter hormaechei	459	1	0	0	0	0	0	0	0	0	0	0	1	0	0	0	0	0	0	0	0	0	0
GCA957765.1	Enterobacter roggenkampii	606	1	0	0	0	0	0	0	0	0	0	0	1	0	0	0	0	0	0	0	0	0	0
GCA957775.1	Enterobacter hormaechei	594	1	0	0	0	0	0	0	0	0	0	0	1	0	0	0	0	0	0	0	0	0	0
GCA958025.1	Enterobacter hormaechei	461	1	0	0	0	0	0	0	0	0	0	0	0	1	0	0	0	0	0	0	0	0	0
GCA958095.1	Enterobacter hormaechei	190	1	0	0	0	0	0	0	0	0	0	0	0	1	0	0	0	0	0	0	0	0	0
GCA958225.1	Enterobacter hormaechei	171	1	0	0	0	0	0	0	0	0	0	0	1	0	0	0	0	0	0	0	0	0	0
GCA965825.1	Enterobacter asburiae	27	1	0	0	0	0	0	0	0	0	0	0	1	0	0	0	0	0	0	0	0	0	0
GCA966005.1	Enterobacter asburiae	27	1	0	0	0	0	0	0	0	0	0	0	1	0	0	0	0	0	0	0	0	0	0
GCA1011725.1	Enterobacter hormaechei	133	1	0	0	0	0	0	0	0	0	0	0	0	0	0	0	0	0	0	0	0	0	0
GCA1022425.1	Enterobacter hormaechei	190	1	0	0	0	0	0	0	0	0	0	0	0	0	0	0	0	0	0	0	0	0	0
GCA1022515.1	Enterobacter hormaechei	88	1	0	0	0	0	0	0	0	0	0	0	0	0	0	0	0	0	0	0	0	0	0
GCA1022605.1	Enterobacter hormaechei	190	1	0	0	0	0	0	0	0	0	0	0	0	0	0	0	0	0	0	0	0	0	0
GCA1022655.1	Enterobacter roggenkampii	702	0	1	0	0	0	0	0	0	0	0	0	0	0	0	0	0	0	0	0	0	0	0
GCA1022695.1	Enterobacter cloacae	608	1	0	0	0	0	0	0	0	0	0	0	0	0	0	0	0	0	0	0	0	0	0
GCA1022755.1	Enterobacter roggenkampii	703	1	0	0	0	0	0	0	0	0	0	0	0	0	0	0	0	0	0	0	0	0	0
GCA1022915.1	Enterobacter kobei	125	0	1	0	0	0	0	0	0	0	0	0	0	0	0	0	0	0	0	0	0	0	0
GCA1023195.1	Enterobacter kobei	32	0	1	0	0	0	0	0	0	0	0	0	0	0	0	0	0	0	0	0	0	0	0
GCA1023375.1	Enterobacter hormaechei	190	1	0	0	0	0	0	0	0	0	0	0	0	0	0	0	0	0	0	0	0	0	0
GCA1023395.1	Enterobacter hormaechei	190	1	0	0	0	0	0	0	0	0	0	0	0	0	0	0	0	0	0	0	0	0	0
GCA1037595.1	Enterobacter hormaechei	171	1	0	0	0	0	0	0	0	0	0	0	0	0	1	0	0	0	0	0	0	0	0
GCA1037815.2	Enterobacter hormaechei	171	1	0	0	0	0	0	0	0	0	0	0	0	0	1	0	0	0	0	0	0	0	0
GCA1052055.1	Enterobacter roggenkampii	655	0	1	0	0	0	0	0	0	0	0	0	0	0	0	0	0	0	0	0	0	0	0
GCA1052605.1	Enterobacter roggenkampii	655	0	1	0	0	0	0	0	0	0	0	0	0	0	0	0	0	0	0	0	0	0	0
GCA1052955.1	Enterobacter hormaechei	604	1	0	0	0	0	0	0	0	0	0	0	0	0	0	0	0	0	0	0	0	0	0
GCA1053395.1	Enterobacter kobei	125	0	1	0	0	0	0	0	0	0	0	0	0	0	0	0	0	0	0	0	0	0	0
GCA1053615.1	Enterobacter asburiae	484	1	0	0	0	0	0	0	0	0	0	0	0	0	0	0	0	0	0	0	0	0	0
GCA1054075.1	Enterobacter hormaechei	108	1	0	0	0	0	0	0	0	0	0	0	0	0	0	0	0	0	0	0	0	0	0
GCA1057845.1	Enterobacter hormaechei	420	1	0	0	0	0	0	0	0	0	0	0	0	0	0	0	0	0	0	0	0	0	0
GCA1057935.1	Enterobacter asburiae	672	1	0	0	0	0	0	0	0	0	0	0	0	0	0	0	0	0	0	0	0	0	0
GCA1058415.1	Enterobacter kobei	32	1	0	0	0	0	0	0	0	0	0	0	0	0	0	0	0	0	0	0	0	0	0
GCA1058605.1	Enterobacter kobei	32	1	0	0	0	0	0	0	0	0	0	0	0	0	0	0	0	0	0	0	0	0	0
GCA1060045.1	Enterobacter asburiae	484	1	0	0	0	0	0	0	0	0	0	0	0	0	0	0	0	0	0	0	0	0	0
GCA1276465.1	Enterobacter cloacae	24	0	1	0	0	0	0	0	0	0	0	0	0	0	0	0	0	0	0	0	0	0	0
GCA1316705.2	Enterobacter kobei	54	1	0	0	0	0	0	0	0	0	0	0	0	0	0	0	1	0	0	0	0	0	0
GCA1317055.2	Enterobacter roggenkampii	433	1	0	0	0	0	0	0	0	0	0	0	0	0	0	0	1	0	0	0	0	0	0
GCA1317225.2	Enterobacter kobei	340	1	0	0	0	0	0	0	0	0	0	0	0	0	0	0	1	0	0	0	0	0	0
GCA1471215.1	Enterobacter hormaechei	105	1	0	0	0	0	0	0	0	0	0	0	0	0	0	0	0	0	0	0	0	1	0
GCA1471255.1	Enterobacter hormaechei	62	1	0	0	0	0	0	0	0	0	0	0	0	0	0	0	0	0	0	0	0	0	1
GCA1471915.1	Enterobacter hormaechei	108	1	0	0	0	0	0	0	0	0	0	0	0	0	0	0	0	0	0	0	0	1	0
GCA1471975.1	Enterobacter hormaechei	108	1	0	0	0	0	0	0	0	0	0	0	0	0	0	0	0	0	0	0	0	1	0
GCA1472005.1	Enterobacter hormaechei	78	1	0	0	0	0	0	0	0	0	0	1	0	0	0	0	0	0	0	0	0	0	0
GCA1472075.1	Enterobacter hormaechei	93	1	0	0	0	0	0	0	0	0	0	0	1	0	0	0	0	0	0	0	0	0	0
GCA1472135.1	Enterobacter cloacae	513	0	1	0	0	0	0	0	0	0	0	0	0	0	0	0	1	0	0	0	0	0	0
GCA1472255.1	Enterobacter hormaechei	182	1	0	0	0	1	0	0	0	0	0	0	0	0	0	0	0	0	0	0	0	0	0
GCA1472305.1	Enterobacter roggenkampii	515	1	0	0	0	0	0	0	0	0	0	0	0	1	0	0	0	0	0	0	0	0	0
GCA1472455.1	Enterobacter hormaechei	105	1	0	0	0	0	0	0	0	0	0	0	0	0	0	0	0	0	0	0	0	1	0
GCA1472595.1	Enterobacter kobei	520	1	0	0	0	0	0	0	0	0	0	0	0	0	0	0	0	0	0	0	0	1	0
GCA1472685.1	Enterobacter hormaechei	522	1	0	0	0	0	0	0	0	0	0	0	0	0	0	0	0	0	0	0	1	0	0
GCA1472815.1	Enterobacter hormaechei	105	1	0	0	0	0	0	0	0	0	0	0	0	0	0	0	0	0	0	0	0	1	0
GCA1472975.1	Enterobacter hormaechei	204	1	0	0	0	0	0	0	0	0	0	0	0	0	0	1	0	0	0	0	0	0	0
GCA1473015.1	Enterobacter hormaechei	66	1	0	0	0	0	0	0	0	0	0	0	0	0	0	0	0	0	0	0	0	1	0
GCA1475405.1	Enterobacter hormaechei	90	1	0	0	0	0	0	0	0	0	0	0	0	0	0	0	1	0	0	0	0	0	0
GCA1475415.1	Enterobacter hormaechei	105	1	0	0	0	0	0	0	0	0	0	0	0	0	0	0	0	0	0	0	0	1	0
GCA1482465.1	Enterobacter asburiae	-	1	0	0	0	0	0	0	0	0	0	0	0	0	0	0	0	0	0	1	0	0	0
GCA1482565.1	Enterobacter asburiae	-	1	0	0	0	0	0	0	0	0	0	0	0	0	0	0	0	0	0	1	0	0	0
GCA1482625.1	Enterobacter asburiae	-	1	0	0	0	0	0	0	0	0	0	0	0	0	0	0	0	0	0	1	0	0	0
GCA1518415.1	Enterobacter hormaechei	88	1	0	0	0	0	0	0	0	0	0	0	0	0	0	0	0	0	0	0	0	0	0
GCA1518455.1	Enterobacter roggenkampii	997	0	1	0	0	0	0	0	0	0	0	0	0	0	0	0	0	0	0	0	0	0	0
GCA1518545.1	Enterobacter hormaechei	171	1	0	0	0	0	0	0	0	0	0	0	0	0	0	0	0	0	0	0	0	0	0
GCA1524915.1	Enterobacter hormaechei	108	1	0	0	0	0	0	0	1	0	0	0	0	0	0	0	0	0	0	0	0	0	0
GCA1524995.1	Enterobacter hormaechei	133	1	0	0	0	0	0	0	1	0	0	0	0	0	0	0	0	0	0	0	0	0	0
GCA1525055.1	Enterobacter cloacae	610	1	0	0	0	0	0	0	0	0	0	0	1	0	0	0	0	0	0	0	0	0	0
GCA1525135.1	Enterobacter cloacae	435	1	0	0	0	0	0	0	0	0	0	0	0	0	0	0	1	0	0	0	0	0	0
GCA1525175.1	Enterobacter cloacae	462	1	0	0	0	0	0	0	0	0	0	0	0	0	0	0	1	0	0	0	0	0	0
GCA1526005.1	Enterobacter hormaechei	78	1	0	0	0	0	0	0	0	0	0	1	0	0	0	0	0	0	0	0	0	0	0
GCA1526105.1	Enterobacter hormaechei	110	1	0	0	0	0	0	0	0	0	0	0	0	0	0	0	0	0	0	0	0	1	0
GCA1526145.1	Enterobacter hormaechei	110	1	0	0	0	0	0	0	0	0	0	0	0	0	0	0	0	0	0	0	0	1	0
GCA1631145.1	Enterobacter hormaechei	88	1	0	0	0	0	0	0	0	0	0	0	0	0	0	0	0	0	0	0	0	0	0
GCA1631685.1	Enterobacter hormaechei	421	1	0	0	0	0	0	0	0	0	0	0	0	0	0	0	0	0	0	0	0	0	0
GCA1631835.1	Enterobacter hormaechei	461	1	0	0	0	0	0	0	0	0	0	0	0	0	0	0	0	0	0	0	0	0	0
GCA1729765.1	Enterobacter kobei	806	1	0	0	0	0	0	0	0	0	0	0	0	0	0	0	0	0	0	0	0	0	0
GCA2151825.1	Enterobacter hormaechei	231	1	0	0	0	0	0	0	0	0	0	0	0	0	0	0	1	0	0	0	0	0	0
GCA2151855.1	Enterobacter roggenkampii	681	0	1	0	0	0	0	0	0	0	0	0	0	0	0	0	0	0	0	0	0	0	0
GCA2151915.1	Enterobacter hormaechei	114	1	0	0	0	0	0	0	0	0	0	0	0	0	0	0	0	0	0	0	0	0	0
GCA2152945.1	Enterobacter hormaechei	171	1	0	0	0	0	0	0	0	0	0	0	0	0	1	0	0	0	0	0	0	0	0
GCA2162415.1	Enterobacter roggenkampii	1012	1	0	0	0	0	0	0	0	0	0	0	1	0	0	0	0	0	0	0	0	0	0
GCA2177145.2	Enterobacter hormaechei	114	1	0	0	0	0	0	0	0	0	0	0	0	1	0	0	0	0	0	0	0	0	0
GCA2184445.2	Enterobacter hormaechei	461	1	0	0	0	0	0	0	0	0	0	0	0	1	0	0	0	0	0	0	0	0	0
GCA2208275.1	Enterobacter hormaechei	66	1	0	0	0	0	0	0	0	0	0	0	0	0	0	0	0	0	0	0	0	0	0
GCA2208285.1	Enterobacter kobei	32	1	1	0	0	0	0	0	0	0	0	0	0	0	0	0	0	0	0	0	0	0	0
GCA2237465.1	Enterobacter hormaechei	90	1	0	0	0	0	0	0	1	0	0	0	0	0	0	0	0	0	0	0	0	0	0
GCA2264185.1	Enterobacter hormaechei	600	1	0	0	0	0	0	0	0	0	0	0	0	0	0	0	1	0	0	0	0	0	0
GCA2333885.1	Enterobacter asburiae	242	1	0	0	0	0	1	0	0	0	0	0	0	0	0	0	0	0	0	0	0	0	0
GCA2334005.1	Enterobacter asburiae	242	1	0	0	0	0	0	0	0	0	0	0	0	0	0	0	0	0	0	0	0	0	0
GCA2334225.1	Enterobacter asburiae	242	1	0	0	0	0	1	0	0	0	0	0	0	0	0	0	0	0	0	0	0	0	0
GCA2334635.1	Enterobacter kobei	243	1	0	0	0	0	1	0	0	0	0	0	0	0	0	0	0	0	0	0	0	0	0
GCA2334865.1	Enterobacter hormaechei	175	1	0	0	0	0	1	0	0	0	0	0	0	0	0	0	0	0	0	0	0	0	0
GCA2416795.1	Enterobacter hormaechei	90	1	0	0	0	0	0	0	0	0	0	0	0	0	0	0	0	0	0	0	0	0	0
GCA2417315.1	Enterobacter hormaechei	90	1	0	0	0	0	0	0	0	0	0	0	0	0	0	0	0	0	0	0	0	0	0
GCA2455675.1	Enterobacter hormaechei	-	1	0	0	0	0	0	0	0	0	0	0	0	0	0	0	0	0	0	0	0	0	0
GCA2510085.1	Enterobacter hormaechei	90	1	0	0	0	0	0	0	0	0	0	0	0	0	0	0	0	0	0	0	0	0	0
GCA2740835.1	Enterobacter hormaechei	254	1	0	0	0	0	0	0	0	0	0	0	0	0	0	0	1	0	0	0	0	0	0
GCA2740875.1	Enterobacter hormaechei	90	1	0	0	0	0	0	0	0	0	0	0	0	0	0	0	1	0	0	0	0	0	0
GCA2785645.1	Enterobacter hormaechei	102	1	0	0	0	0	0	0	0	0	0	0	0	0	0	0	0	0	0	0	0	0	0
GCA2785655.1	Enterobacter hormaechei	97	1	0	0	0	0	0	0	0	0	0	0	0	0	0	0	0	0	0	0	0	0	0
GCA2785705.1	Enterobacter kobei	591	1	0	0	0	0	0	0	0	0	0	0	0	0	0	0	0	0	0	0	0	0	0
GCA2785725.1	Enterobacter kobei	591	1	0	0	0	0	0	0	0	0	0	0	0	0	0	0	0	0	0	0	0	0	0
GCA2785745.1	Enterobacter kobei	591	1	0	0	0	0	0	0	0	0	0	0	0	0	0	0	0	0	0	0	0	0	0
GCA2785755.1	Enterobacter kobei	591	1	0	0	0	0	0	0	0	0	0	0	0	0	0	0	0	0	0	0	0	0	0
GCA2785785.1	Enterobacter kobei	32	1	0	0	0	0	0	0	0	0	0	0	0	0	0	0	0	0	0	0	0	0	0
GCA2785795.1	Enterobacter kobei	32	1	1	0	0	0	0	0	0	0	0	0	0	0	0	0	0	0	0	0	0	0	0
GCA2785805.1	Enterobacter hormaechei	90	1	0	0	0	0	0	0	0	0	0	0	0	0	0	0	0	0	0	0	0	0	0
GCA2785905.1	Enterobacter kobei	591	1	0	0	0	0	0	0	0	0	0	0	0	0	0	0	0	0	0	0	0	0	0
GCA2785945.1	Enterobacter kobei	32	1	1	0	0	0	0	0	0	0	0	0	0	0	0	0	0	0	0	0	0	0	0
GCA2795185.1	Enterobacter hormaechei	182	1	0	0	0	0	0	0	0	0	0	0	1	0	0	0	1	0	0	0	0	0	0
GCA2850625.1	Enterobacter hormaechei	93	1	0	0	0	0	1	0	0	0	0	0	0	0	0	0	1	0	0	0	0	0	0
GCA2858545.1	Enterobacter hormaechei	93	1	0	0	0	0	0	0	0	0	0	0	1	0	0	0	0	0	0	0	0	0	0
GCA2878435.1	Enterobacter hormaechei	597	1	0	0	0	0	0	0	0	0	0	0	0	0	1	0	0	0	0	0	0	0	0
GCA2918735.1	Enterobacter hormaechei	93	1	0	0	0	0	0	0	0	0	0	0	0	1	0	0	0	0	0	0	0	0	0
GCA2918755.1	Enterobacter roggenkampii	515	1	0	0	0	0	0	0	0	0	0	0	0	1	0	0	0	0	0	0	0	0	0
GCA2919685.1	Enterobacter hormaechei	97	1	0	0	0	0	0	0	0	0	0	0	0	1	0	0	0	0	0	0	0	0	0
GCA2936045.2	Enterobacter hormaechei	461	1	0	0	0	0	0	0	0	0	0	0	0	1	0	0	0	0	0	0	0	0	0
GCA2936065.2	Enterobacter hormaechei	114	1	0	0	0	0	0	0	0	0	0	0	0	1	0	0	0	0	0	0	0	0	0
GCA2936085.2	Enterobacter hormaechei	114	1	0	0	0	0	0	0	0	0	0	0	0	1	0	0	0	0	0	0	0	0	0
GCA2936105.2	Enterobacter hormaechei	461	1	0	0	0	0	0	0	0	0	0	0	0	1	0	0	0	0	0	0	0	0	0
GCA2936125.2	Enterobacter hormaechei	114	1	0	0	0	0	0	0	0	0	0	0	0	1	0	0	0	0	0	0	0	0	0
GCA2936775.2	Enterobacter hormaechei	114	1	0	0	0	0	0	0	0	0	0	0	0	1	0	0	0	0	0	0	0	0	0
GCA2936795.2	Enterobacter hormaechei	-	1	0	0	0	0	0	0	0	0	0	0	0	1	0	0	0	0	0	0	0	0	0
GCA2936835.2	Enterobacter hormaechei	947	1	0	0	0	0	0	0	0	0	0	0	1	0	0	0	0	0	0	0	0	0	0
GCA2936855.2	Enterobacter hormaechei	114	1	0	0	0	0	0	0	0	0	0	0	0	1	0	0	0	0	0	0	0	0	0
GCA2968455.1	Enterobacter hormaechei	425	1	0	0	0	0	0	0	0	0	0	0	1	0	0	0	0	0	0	0	0	0	0
GCA2982195.1	Enterobacter cloacae	513	0	1	0	0	0	0	0	0	0	0	0	0	0	0	0	1	0	0	0	0	0	0
GCA3031755.1	Enterobacter hormaechei	231	1	0	0	0	0	0	0	0	0	0	0	0	0	0	0	1	0	0	0	0	0	0
GCA3046225.1	Enterobacter cloacae	-	1	0	0	0	0	0	0	0	0	0	0	0	0	0	0	0	0	0	0	0	0	0
GCA3054595.1	Enterobacter hormaechei	171	1	0	0	0	0	0	0	0	0	0	0	0	0	1	0	0	0	0	0	0	0	0
GCA3054635.1	Enterobacter hormaechei	78	1	0	0	0	0	0	0	0	0	0	0	0	1	0	0	0	0	0	0	0	0	0
GCA3176615.1	Enterobacter hormaechei	93	1	0	0	0	0	0	0	0	0	0	0	0	0	0	0	0	0	0	0	0	0	0
GCA3204095.1	Enterobacter hormaechei	1015	1	0	0	0	0	0	0	0	0	0	0	0	0	0	0	0	0	0	0	0	1	0
GCA3225955.1	Enterobacter kobei	54	1	0	0	0	0	0	0	0	0	0	0	0	0	0	0	0	0	0	0	0	0	0
GCA3227375.1	Enterobacter hormaechei	114	1	0	0	0	0	0	0	0	0	0	0	0	0	0	0	0	0	0	0	0	0	0
GCA3260505.1	Enterobacter hormaechei	231	1	0	0	0	0	0	0	0	0	0	0	0	0	0	0	1	0	0	0	0	0	0
GCA3261215.1	Enterobacter hormaechei	200	1	0	0	0	0	1	0	0	0	0	0	0	0	0	0	0	0	0	0	0	1	0
GCA3264955.1	Enterobacter hormaechei	200	1	0	0	0	0	1	0	0	0	0	0	0	0	0	0	0	0	0	0	0	1	0
GCA3289115.1	Enterobacter kobei	125	0	1	0	0	0	0	0	0	0	0	0	0	0	0	0	0	0	0	0	0	0	0
GCA3289325.1	Enterobacter hormaechei	78	1	0	0	0	0	0	0	0	0	0	0	0	0	0	0	0	0	0	0	0	0	0
GCA3289705.1	Enterobacter hormaechei	1068	1	0	0	0	0	0	0	0	0	0	0	0	0	0	0	0	0	0	0	0	0	0
GCA3289725.1	Enterobacter kobei	54	1	0	0	0	0	0	0	0	0	0	0	0	0	0	0	0	0	0	0	0	0	0
GCA3289825.1	Enterobacter chengduensis	1065	1	0	0	0	0	0	0	0	0	0	0	0	0	0	0	0	0	0	0	0	0	0
GCA3324425.1	Enterobacter hormaechei	127	1	0	0	0	0	0	0	0	0	0	0	0	1	0	0	0	0	0	0	0	0	0
GCA3382725.1	Enterobacter hormaechei	171	1	0	0	0	0	0	0	0	0	0	0	0	0	1	0	0	0	0	0	0	0	0
GCA3400405.1	Enterobacter hormaechei	175	1	0	0	0	0	0	0	0	0	0	0	0	0	0	0	0	0	0	0	0	0	0
GCA3400705.1	Enterobacter hormaechei	600	1	0	0	0	0	0	0	0	0	0	0	1	0	0	0	0	0	0	0	0	0	0
GCA3401175.1	Enterobacter kobei	125	0	1	0	0	0	0	0	0	0	0	0	0	0	0	0	0	0	0	0	0	0	0
GCA3401245.1	Enterobacter kobei	125	0	1	0	0	0	0	0	0	0	0	0	0	0	0	0	0	0	0	0	0	0	0
GCA3408555.1	Enterobacter hormaechei	1015	1	0	0	0	0	0	0	0	0	0	0	0	0	0	0	0	0	0	0	0	1	0
GCA3408575.1	Enterobacter hormaechei	254	1	0	0	0	0	0	0	0	0	0	0	0	0	0	0	0	0	0	0	0	1	0
GCA3408595.1	Enterobacter hormaechei	-	1	0	0	0	0	0	0	0	0	0	0	0	0	0	0	0	0	0	0	0	1	0
GCA3427235.1	Enterobacter roggenkampii	997	0	1	0	0	0	1	0	0	0	0	0	0	0	0	0	0	0	0	0	0	0	0
GCA3428425.1	Enterobacter hormaechei	418	1	0	0	0	0	0	0	0	0	0	0	0	0	0	0	0	1	0	0	0	0	0
GCA3586025.1	Enterobacter hormaechei	171	1	0	0	0	0	0	0	0	0	0	0	0	0	1	0	0	0	0	0	0	0	0
GCA3660125.1	Enterobacter hormaechei	61	1	0	0	0	0	0	0	0	0	0	0	0	0	0	0	0	0	0	0	0	0	0
GCA3665375.1	Enterobacter kobei	910	1	0	0	0	0	0	0	0	0	0	0	1	0	0	0	0	0	0	0	0	0	0
GCA3687945.1	Enterobacter hormaechei	114	1	0	0	0	0	0	0	0	0	0	0	0	0	0	0	0	0	0	0	0	0	0
GCA3688105.1	Enterobacter hormaechei	145	1	0	0	0	0	0	0	0	0	0	0	0	0	0	0	0	0	0	0	0	0	0
GCA3688225.1	Enterobacter hormaechei	145	1	0	0	0	0	0	0	0	0	0	0	0	0	0	0	0	0	0	0	0	1	0
GCA3693465.1	Enterobacter hormaechei	93	1	0	0	0	0	0	0	0	0	0	0	0	0	0	0	0	0	0	0	0	0	0
GCA3964445.1	Enterobacter hormaechei	133	1	0	0	0	0	0	0	0	0	0	0	0	0	0	0	0	1	0	0	0	0	0
GCA3964705.1	Enterobacter asburiae	25	1	0	0	0	0	0	0	0	0	0	0	0	0	0	0	1	0	0	0	0	0	0
GCA3964845.1	Enterobacter hormaechei	527	1	0	0	0	0	0	0	0	0	0	0	0	0	0	0	1	0	0	0	0	0	0
GCA3965095.1	Enterobacter hormaechei	173	1	0	0	0	0	0	0	0	0	0	0	0	0	0	0	1	0	0	0	0	0	0
GCA3965465.1	Enterobacter hormaechei	418	1	0	0	0	0	0	0	0	0	0	0	0	0	0	0	0	0	0	0	0	0	0
GCA3965535.1	Enterobacter hormaechei	88	1	0	0	0	0	0	0	0	0	0	0	0	0	0	0	1	0	0	0	0	0	0
GCA3965635.1	Enterobacter hormaechei	97	1	0	0	0	0	0	0	0	0	0	0	0	0	0	0	0	0	0	0	0	0	0
GCA3965735.1	Enterobacter hormaechei	97	1	0	0	0	0	0	0	0	0	0	0	0	0	0	0	1	0	0	0	0	0	0
GCA3977165.1	Enterobacter hormaechei	66	1	0	0	0	0	0	0	0	0	0	0	0	0	0	0	0	0	0	0	0	1	0
GCA3986785.1	Enterobacter hormaechei	114	1	0	0	0	0	0	0	0	0	0	0	0	0	0	0	1	0	0	0	0	0	0
GCA4024095.1	Enterobacter cloacae	24	1	0	0	0	0	0	0	0	0	0	0	1	0	0	0	0	0	0	0	0	0	0
GCA4024335.1	Enterobacter sichuanensis	-	0	1	0	0	0	0	0	0	0	0	0	1	0	0	0	0	0	0	0	0	0	0
GCA4136805.1	Enterobacter hormaechei	996	1	0	0	0	0	0	0	0	0	0	0	0	0	0	0	0	1	0	0	0	0	0
GCA4146255.1	Enterobacter quasihormaechei	873	1	0	0	0	0	0	0	0	0	0	0	0	0	0	0	0	0	0	0	0	0	0
GCA4794955.1	Enterobacter hormaechei	544	1	0	0	0	0	0	0	0	0	0	0	0	0	0	0	0	0	0	0	0	0	0
GCA5116545.1	Enterobacter hormaechei	600	1	0	0	0	0	0	0	0	0	0	0	0	0	0	0	0	0	0	0	0	0	0
GCA5116565.1	Enterobacter hormaechei	600	1	0	0	0	0	0	0	0	0	0	0	0	0	0	0	0	0	0	0	0	0	0
GCA7556795.1	Enterobacter hormaechei	-	1	0	0	0	0	0	0	0	0	0	0	0	0	0	0	0	0	0	0	0	0	1
GCA7954085.1	Enterobacter hormaechei	729	1	0	0	0	0	0	0	0	0	0	0	0	1	0	0	1	0	0	0	0	0	0
GCA8120175.1	Enterobacter roggenkampii	681	0	1	0	0	0	0	0	0	0	0	0	0	0	0	0	0	0	0	0	0	0	0
GCA8120945.1	Enterobacter hormaechei	133	1	0	0	0	0	0	0	0	0	0	0	0	0	0	0	0	0	0	0	0	0	0
GCA8120965.1	Enterobacter hormaechei	133	1	0	0	0	0	0	0	0	0	0	0	0	0	0	0	0	0	0	0	0	0	0
GCA8180535.1	Enterobacter hormaechei	597	1	0	0	0	0	0	0	0	0	0	0	0	0	1	0	0	0	0	0	0	0	0
GCA8180795.1	Enterobacter hormaechei	597	1	0	0	0	0	0	0	0	0	0	0	0	0	1	0	0	0	0	0	0	0	0
GCA8368685.1	Enterobacter hormaechei	114	1	0	0	0	0	0	0	0	0	0	0	0	0	0	0	1	0	0	0	0	0	0
GCA8369005.1	Enterobacter hormaechei	93	1	0	0	0	0	0	1	0	0	0	0	0	0	0	0	0	0	0	0	0	0	0
GCA8369025.1	Enterobacter hormaechei	93	1	0	0	0	0	0	1	0	0	0	0	0	0	0	0	0	0	0	0	0	0	0
GCA8369045.1	Enterobacter hormaechei	114	1	0	0	0	0	0	0	0	0	0	0	0	0	0	0	1	0	0	0	0	0	0
GCA8640495.1	Enterobacter hormaechei	145	1	0	0	0	0	0	0	0	0	0	0	0	0	0	0	0	0	0	0	0	0	0
GCA8640975.1	Enterobacter hormaechei	-	1	0	0	0	0	0	0	0	0	0	0	0	0	0	0	0	0	0	0	0	0	0
GCA8641425.1	Enterobacter hormaechei	-	1	0	0	0	0	0	0	0	0	0	0	0	0	0	0	0	0	0	0	0	0	0
GCA8923375.1	Enterobacter hormaechei	-	1	0	0	0	0	0	0	0	0	0	0	0	0	0	0	0	0	0	0	0	0	0
GCA8931405.1	Enterobacter hormaechei	114	1	0	0	0	0	0	0	0	0	0	0	0	0	0	0	0	0	0	0	0	0	0
GCA8931545.1	Enterobacter kobei	191	1	0	0	0	0	0	0	1	0	0	0	0	0	0	0	0	0	0	0	0	0	0
GCA8931645.1	Enterobacter hormaechei	133	1	0	0	0	0	0	0	1	0	0	0	0	0	0	0	0	0	0	0	0	0	0
GCA8931785.1	Enterobacter hormaechei	90	1	0	0	0	0	0	0	0	0	1	0	0	0	0	0	0	0	0	0	0	0	0
GCA9184765.2	Enterobacter roggenkampii	-	0	1	0	0	0	0	0	0	0	0	0	0	0	0	0	0	0	0	0	0	0	0
GCA9647555.1	Enterobacter hormaechei	974	1	0	0	0	0	0	0	0	0	0	0	0	0	0	0	0	0	0	0	0	0	0
GCA9738085.1	Enterobacter hormaechei	1103	1	0	0	0	0	0	1	0	0	0	0	0	0	0	0	0	0	0	0	0	0	0
GCA9773875.1	Enterobacter hormaechei	-	1	0	0	0	0	0	0	0	0	0	0	0	0	0	0	0	0	0	0	0	0	0
GCA9907535.1	Enterobacter cloacae	-	0	1	0	0	0	0	0	0	0	0	0	0	0	0	0	0	0	0	0	0	0	0
GCA9930835.1	Enterobacter hormaechei	110	1	0	0	0	0	0	0	0	0	0	0	0	0	0	0	0	0	0	0	0	0	0
GCA9930935.1	Enterobacter hormaechei	110	1	0	0	0	0	0	0	0	0	0	0	0	0	0	0	0	0	0	0	0	0	0
GCA10591305.1	Enterobacter hormaechei	461	1	0	0	0	0	0	0	0	0	0	0	0	0	0	0	0	0	0	0	0	0	0
GCA10594545.1	Enterobacter cloacae	24	0	1	0	0	0	0	0	0	0	0	0	0	0	0	0	0	0	0	0	0	0	0
GCA10597845.1	Enterobacter hormaechei	145	1	0	0	0	0	0	0	0	0	0	0	0	0	0	0	0	0	0	0	0	0	0
GCA10598045.1	Enterobacter roggenkampii	-	0	1	0	0	0	0	0	0	0	0	0	0	0	0	0	0	0	0	0	0	0	0
GCA10598065.1	Enterobacter hormaechei	145	1	0	0	0	0	0	0	0	0	0	0	0	0	0	0	0	0	0	0	0	0	0
GCA10598395.1	Enterobacter roggenkampii	681	0	1	0	0	0	0	0	0	0	0	0	0	0	0	0	0	0	0	0	0	0	0
GCA10598465.1	Enterobacter hormaechei	764	1	0	0	0	0	0	0	0	0	0	0	0	0	0	0	0	0	0	0	0	0	0
GCA11044215.1	Enterobacter hormaechei	461	1	0	0	0	0	0	0	0	0	0	0	0	0	0	0	0	0	0	0	0	0	0
GCA11045335.1	Enterobacter hormaechei	303	1	0	0	0	0	0	0	0	0	0	0	0	0	0	0	0	0	0	0	0	0	0
GCA11045355.1	Enterobacter hormaechei	303	1	0	0	0	0	0	0	0	0	0	0	0	0	0	0	0	0	0	0	0	0	0
GCA11118395.1	Enterobacter roggenkampii	-	1	0	0	0	0	0	0	0	0	0	0	0	0	0	0	0	0	0	0	0	0	0
GCA11396735.1	Enterobacter asburiae	484	1	0	0	0	0	1	0	0	0	0	0	0	0	0	0	0	0	0	0	0	0	0
GCA12562255.1	Enterobacter hormaechei	133	1	0	0	0	0	0	0	0	0	0	0	0	0	0	0	0	0	0	0	0	0	1
GCA12974405.1	Enterobacter hormaechei	382	1	0	0	0	0	0	0	0	0	0	0	0	0	0	0	0	0	0	0	0	1	0
GCA13046845.1	Enterobacter hormaechei	279	1	0	0	0	0	0	0	0	0	0	0	0	0	0	0	0	0	0	0	0	1	0
GCA13168895.1	Enterobacter hormaechei	200	1	0	0	0	0	0	0	0	0	0	0	1	0	0	0	0	0	0	0	0	0	0
GCA13169095.1	Enterobacter kobei	32	1	0	0	0	0	0	0	0	0	0	0	1	0	0	0	0	0	0	0	0	0	0
GCA13185095.1	Enterobacter hormaechei	88	1	0	0	0	0	0	0	0	0	0	0	0	0	0	0	1	0	0	0	0	0	0
GCA13265685.1	Enterobacter hormaechei	279	1	0	0	0	0	0	0	0	0	0	0	0	0	0	0	0	0	0	0	0	1	0
GCA13625285.1	Enterobacter ludwigii	-	1	0	0	0	0	0	0	0	0	0	0	0	0	0	0	0	0	0	0	0	0	0
GCA13629675.1	Enterobacter hormaechei	145	1	0	0	0	0	0	0	0	0	0	0	0	0	0	0	0	0	0	0	0	0	0
GCA13693535.1	Enterobacter roggenkampii	1056	0	1	0	0	0	0	0	0	0	0	0	0	0	0	0	0	0	0	0	0	0	0
GCA13697185.1	Enterobacter hormaechei	106	1	0	0	0	0	0	0	0	0	0	0	0	0	0	0	0	0	0	0	0	1	0
GCA13708155.1	Enterobacter roggenkampii	1168	1	0	0	0	0	0	0	0	0	0	0	0	0	0	0	0	0	0	0	0	0	0
GCA13750175.1	Enterobacter roggenkampii	681	0	1	0	0	0	0	0	0	0	0	0	0	0	0	0	0	0	0	0	0	0	0
GCA13782005.1	Enterobacter asburiae	807	0	1	0	0	0	0	0	0	0	0	0	0	0	0	0	0	0	0	0	0	0	0
GCA13873515.1	Enterobacter hormaechei	764	1	0	0	0	0	0	0	0	0	0	0	0	0	0	0	0	0	0	0	0	0	1
GCA13873655.1	Enterobacter hormaechei	106	1	0	0	0	0	0	0	0	0	0	0	0	0	0	0	0	0	0	0	0	1	0
GCA13873945.1	Enterobacter hormaechei	106	1	0	0	0	0	0	0	0	0	0	0	0	0	0	0	0	0	0	0	0	1	0
GCA14041955.1	Enterobacter kobei	54	1	0	0	0	0	0	0	0	0	0	0	0	0	0	0	0	0	0	0	0	1	0
GCA14101235.1	Enterobacter asburiae	484	1	0	0	0	0	0	0	0	0	0	0	0	0	0	0	0	0	0	0	0	0	0
GCA14117285.1	Enterobacter hormaechei	97	1	0	0	0	0	0	0	1	0	0	0	0	0	0	0	1	0	0	0	0	0	0
GCA14169295.1	Enterobacter kobei	32	1	0	0	0	0	1	0	0	0	0	0	0	0	0	0	0	0	0	0	0	0	0
GCA14169315.1	Enterobacter cloacae	-	1	0	0	0	0	0	0	0	0	0	0	0	0	0	0	0	0	0	0	0	0	0
GCA14190075.1	Enterobacter hormaechei	66	1	0	0	0	0	0	0	0	0	0	0	0	0	0	0	0	0	0	0	0	0	0
GCA14190135.1	Enterobacter hormaechei	916	1	0	0	0	0	0	0	0	0	0	0	0	0	0	0	1	0	0	0	0	0	0
GCA14490825.1	Enterobacter roggenkampii	1237	0	1	0	0	0	0	0	0	0	0	0	0	0	0	0	0	0	0	0	0	0	0
GCA14490845.1	Enterobacter roggenkampii	1059	0	1	0	0	0	0	0	0	0	0	0	0	0	0	0	0	0	0	0	0	0	0
GCA14524505.1	Enterobacter roggenkampii	595	0	1	0	0	0	0	0	0	0	0	0	0	0	0	0	0	0	0	0	0	0	0
GCA14750645.1	Enterobacter kobei	1001	1	0	0	0	0	0	0	0	0	0	0	0	0	0	0	0	0	0	0	0	0	0
GCA14771415.1	Enterobacter hormaechei	418	1	0	0	0	0	0	0	1	0	0	0	0	0	0	0	1	0	0	0	0	0	0
GCA14842795.1	Enterobacter hormaechei	65	1	0	0	0	0	0	0	0	0	0	0	0	0	0	0	0	0	0	0	0	0	0
GCA14892505.1	Enterobacter hormaechei	421	1	0	0	0	0	0	0	0	0	0	0	0	1	0	0	0	0	0	0	0	0	0
GCA14896085.1	Enterobacter hormaechei	135	1	0	0	0	0	0	0	0	0	0	0	0	0	0	0	0	0	0	0	0	0	0
GCA14901195.1	Enterobacter cloacae	252	1	0	0	0	0	0	0	0	0	0	0	0	1	0	0	0	0	0	0	0	0	0
GCA14901945.1	Enterobacter hormaechei	78	1	0	0	0	0	0	0	0	0	0	0	0	0	0	0	0	0	0	0	0	0	0
GCA14902605.1	Enterobacter kobei	32	0	1	0	0	0	0	0	0	0	0	0	0	0	0	0	0	0	0	0	0	0	0
GCA14902635.1	Enterobacter roggenkampii	-	1	0	0	0	0	0	0	0	0	0	0	0	0	0	0	0	0	0	0	0	0	0
GCA14902665.1	Enterobacter hormaechei	171	1	0	0	0	0	0	0	0	0	0	0	0	1	0	0	0	0	0	0	0	0	0
GCA14903135.1	Enterobacter hormaechei	171	1	0	0	0	0	0	0	0	0	0	0	0	1	0	0	0	0	0	0	0	0	0
GCA14903215.1	Enterobacter hormaechei	171	1	0	0	0	0	0	0	0	0	0	0	0	1	0	0	0	0	0	0	0	0	0
GCA14903425.1	Enterobacter hormaechei	171	1	0	0	0	0	0	0	0	0	0	0	0	1	0	0	0	0	0	0	0	0	0
GCA14903445.1	Enterobacter hormaechei	114	1	0	0	0	0	0	0	0	0	0	0	0	0	0	0	0	0	0	0	0	0	0
GCA14903465.1	Enterobacter hormaechei	114	1	0	0	0	0	0	0	0	0	0	0	0	0	0	0	0	0	0	0	0	0	0
GCA14904005.1	Enterobacter hormaechei	171	1	0	0	0	0	0	0	0	0	0	0	0	0	1	0	0	0	0	0	0	0	0
GCA14930495.1	Enterobacter asburiae	484	1	0	0	0	0	0	0	0	0	0	0	0	0	0	0	0	0	0	0	0	0	0
GCA14931695.1	Enterobacter hormaechei	451	1	0	0	0	0	0	0	0	0	0	0	0	0	0	0	0	0	0	0	0	0	0
GCA15135595.1	Enterobacter kobei	770	0	1	0	0	0	0	0	0	0	0	0	0	0	0	0	0	0	0	0	0	0	0
GCA15136055.1	Enterobacter kobei	-	1	0	0	0	0	0	0	0	0	0	0	0	0	0	0	0	0	0	0	0	0	0
GCA15136315.1	Enterobacter roggenkampii	166	0	1	0	1	0	0	0	0	0	0	0	0	0	0	0	0	0	0	0	0	0	0
GCA15137995.1	Enterobacter hormaechei	133	1	0	0	0	0	0	0	0	0	0	0	0	0	0	0	0	0	0	0	0	0	0
GCA15138375.1	Enterobacter asburiae	484	1	0	0	0	0	0	0	0	0	0	0	0	0	0	0	0	0	0	0	0	0	0
GCA15208355.1	Enterobacter kobei	1127	0	1	0	0	0	0	0	0	0	0	0	0	0	0	0	0	0	0	0	0	0	0
GCA15319215.1	Enterobacter hormaechei	65	1	0	0	0	0	0	0	0	0	0	0	0	0	0	0	0	0	0	0	0	0	0
GCA15476685.1	Enterobacter hormaechei	-	1	0	0	0	0	0	1	0	0	0	0	0	0	0	0	1	0	0	0	0	0	0
GCA15535055.1	Enterobacter hormaechei	418	1	0	0	0	0	0	0	0	0	0	0	0	0	0	0	1	0	0	0	0	0	0
GCA15676795.1	Enterobacter roggenkampii	-	0	1	0	0	0	0	0	0	0	0	0	0	0	0	0	0	0	0	0	0	0	0
GCA15676825.1	Enterobacter roggenkampii	-	0	1	0	0	0	0	0	0	0	0	0	0	0	0	0	0	0	0	0	0	0	0
GCA15681205.1	Enterobacter hormaechei	108	1	0	0	0	0	1	0	0	0	0	0	0	0	0	0	0	0	0	0	0	0	0
GCA15681355.1	Enterobacter hormaechei	108	1	0	0	0	0	0	0	0	0	0	0	0	0	0	0	0	0	0	0	1	0	0
GCA15681395.1	Enterobacter asburiae	25	1	0	0	0	0	0	0	0	0	0	1	0	0	0	0	0	0	0	0	0	0	0
GCA15681555.1	Enterobacter roggenkampii	433	1	0	0	0	0	0	0	0	0	0	0	0	0	0	0	0	0	0	0	1	0	0
GCA15681995.1	Enterobacter hormaechei	93	1	0	0	0	0	0	0	0	0	0	1	0	0	0	0	0	0	0	0	0	0	0
GCA15682055.1	Enterobacter hormaechei	98	1	0	0	0	0	0	0	0	0	0	0	0	0	0	0	0	0	0	0	1	0	0
GCA15682075.1	Enterobacter hormaechei	415	1	0	0	0	0	0	0	0	0	0	0	0	0	0	0	0	0	0	0	0	0	0
GCA15682235.1	Enterobacter kobei	125	1	1	0	0	0	0	0	0	0	0	0	0	1	0	0	0	0	0	0	0	0	0
GCA15682295.1	Enterobacter hormaechei	114	1	0	0	0	0	0	0	0	0	0	0	0	1	0	0	0	0	0	0	0	0	0
GCA15682555.1	Enterobacter hormaechei	114	1	0	0	0	0	0	0	0	0	0	0	0	1	0	0	0	0	1	0	0	0	0
GCA15682695.1	Enterobacter cloacae	452	1	0	0	0	0	0	0	0	0	0	0	0	0	1	0	0	0	0	0	0	0	0
GCA15683035.1	Enterobacter hormaechei	114	1	0	0	0	0	0	0	0	0	0	0	0	1	0	0	0	0	0	0	0	0	0
GCA15683055.1	Enterobacter cloacae	-	0	1	0	0	0	0	0	0	0	0	0	1	0	0	0	0	0	0	0	0	0	0
GCA15683065.1	Enterobacter kobei	125	1	1	0	0	0	0	0	0	0	0	0	0	1	0	0	0	0	0	0	0	0	0
GCA15683115.1	Enterobacter cloacae	167	1	0	0	0	0	0	0	1	0	0	0	0	0	0	0	0	0	0	0	0	0	0
GCA15683195.1	Enterobacter cloacae	454	1	0	0	0	0	0	0	0	0	0	0	0	1	0	0	0	0	0	0	0	0	0
GCA15683495.1	Enterobacter cloacae	167	1	0	0	0	0	0	0	1	0	0	0	0	0	0	0	0	0	0	0	0	0	0
GCA15683565.1	Enterobacter hormaechei	90	1	0	0	0	0	0	0	1	0	0	0	0	0	0	0	0	0	0	0	0	0	0
GCA15683595.1	Enterobacter hormaechei	90	1	0	0	0	0	0	0	1	0	0	0	0	0	0	0	0	0	0	0	0	0	0
GCA15683635.1	Enterobacter hormaechei	415	1	0	0	0	0	0	0	1	0	0	0	0	0	0	0	0	0	0	0	0	0	0
GCA15683655.1	Enterobacter hormaechei	90	1	0	0	0	0	0	0	1	0	0	0	0	0	0	0	0	0	0	0	0	0	0
GCA15683695.1	Enterobacter hormaechei	-	1	0	0	0	0	0	0	0	0	0	0	0	0	0	0	0	0	0	0	0	0	0
GCA15683715.1	Enterobacter hormaechei	415	1	0	0	0	0	0	0	1	0	0	0	0	0	0	0	0	0	0	0	0	0	0
GCA15683755.1	Enterobacter hormaechei	90	1	0	0	0	0	0	0	1	0	0	0	0	0	0	0	0	0	0	0	0	0	0
GCA15683815.1	Enterobacter hormaechei	110	1	0	0	0	0	0	0	1	0	0	0	0	0	0	0	0	0	0	0	0	0	0
GCA15683835.1	Enterobacter hormaechei	415	1	0	0	0	0	0	0	1	0	0	0	0	0	0	0	0	0	0	0	0	0	0
GCA15683855.1	Enterobacter hormaechei	109	1	0	0	0	0	0	0	1	0	0	0	0	0	0	0	0	0	0	0	0	0	0
GCA15683875.1	Enterobacter hormaechei	66	1	0	0	0	0	0	0	1	0	0	0	0	0	0	0	0	0	0	0	0	0	0
GCA15683885.1	Enterobacter hormaechei	415	1	0	0	0	0	0	0	1	0	0	0	0	0	0	0	0	0	0	0	0	0	0
GCA15683915.1	Enterobacter hormaechei	66	1	0	0	0	0	0	0	1	0	0	0	0	0	0	0	0	0	0	0	0	0	0
GCA15683975.1	Enterobacter hormaechei	-	1	0	0	0	0	0	0	0	0	0	0	0	0	0	0	0	0	0	0	0	0	0
GCA15683995.1	Enterobacter hormaechei	415	1	0	0	0	0	0	0	1	0	0	0	0	0	0	0	0	0	0	0	0	0	0
GCA15684015.1	Enterobacter hormaechei	110	1	0	0	0	0	0	0	1	0	0	0	0	0	0	0	0	0	0	0	0	0	0
GCA15684025.1	Enterobacter hormaechei	108	1	0	0	0	0	0	0	1	0	0	0	0	0	0	0	0	0	0	0	0	0	0
GCA15684055.1	Enterobacter hormaechei	133	1	0	0	0	0	0	0	1	0	0	0	0	0	0	0	0	0	0	0	0	0	0
GCA15684095.1	Enterobacter hormaechei	66	1	0	0	0	0	0	0	1	0	0	0	0	0	0	0	0	0	0	0	0	0	0
GCA15684115.1	Enterobacter hormaechei	415	1	0	0	0	0	0	0	1	0	0	0	0	0	0	0	0	0	0	0	0	0	0
GCA15684135.1	Enterobacter hormaechei	604	1	0	0	0	0	0	0	1	0	0	0	0	0	0	0	0	0	0	0	0	0	0
GCA15684155.1	Enterobacter hormaechei	133	1	0	0	0	0	0	0	1	0	0	0	0	0	0	0	0	0	0	0	0	0	0
GCA15684195.1	Enterobacter hormaechei	-	1	0	0	0	0	0	0	1	0	0	0	0	0	0	0	0	0	0	0	0	0	0
GCA15684235.1	Enterobacter cloacae	-	0	1	0	0	0	0	0	0	0	0	0	0	1	0	0	0	0	0	0	0	0	0
GCA15684275.1	Enterobacter hormaechei	66	1	0	0	0	0	0	0	1	0	0	0	0	0	0	0	0	0	0	0	0	0	0
GCA15684315.1	Enterobacter hormaechei	527	1	0	0	0	0	0	0	1	0	0	0	0	0	0	0	0	0	0	0	0	0	0
GCA15684395.1	Enterobacter hormaechei	66	1	0	0	0	0	0	0	1	0	0	0	0	0	0	0	0	0	0	0	0	0	0
GCA15684435.1	Enterobacter hormaechei	415	1	0	0	0	0	0	0	1	0	0	0	0	0	0	0	0	0	0	0	0	0	0
GCA15684455.1	Enterobacter hormaechei	415	1	0	0	0	0	0	0	1	0	0	0	0	0	0	0	0	0	0	0	0	0	0
GCA15684505.1	Enterobacter hormaechei	133	1	0	0	0	0	0	0	1	0	0	0	0	0	0	0	0	0	0	0	0	0	0
GCA15684535.1	Enterobacter hormaechei	133	1	0	0	0	0	0	0	1	0	0	0	0	0	0	0	0	0	0	0	0	0	0
GCA15684595.1	Enterobacter hormaechei	-	1	0	0	0	0	0	0	0	0	0	0	0	0	0	0	0	0	0	0	0	0	0
GCA15684635.1	Enterobacter hormaechei	415	1	0	0	0	0	0	0	1	0	0	0	0	0	0	0	0	0	0	0	0	0	0
GCA15684655.1	Enterobacter hormaechei	90	1	0	0	0	0	0	0	1	0	0	0	0	0	0	0	0	0	0	0	0	0	0
GCA15684695.1	Enterobacter hormaechei	415	1	0	0	0	0	0	0	1	0	0	0	0	0	0	0	0	0	0	0	0	0	0
GCA15684735.1	Enterobacter hormaechei	90	1	0	0	0	0	0	0	1	0	0	0	0	0	0	0	0	0	0	0	0	0	0
GCA15684755.1	Enterobacter hormaechei	133	1	0	0	0	0	0	0	1	0	0	0	0	0	0	0	0	0	0	0	0	0	0
GCA15684775.1	Enterobacter hormaechei	66	1	0	0	0	0	0	0	1	0	0	0	0	0	0	0	0	0	0	0	0	0	0
GCA15684795.1	Enterobacter hormaechei	415	1	0	0	0	0	0	0	1	0	0	0	0	0	0	0	0	0	0	0	0	0	0
GCA15684875.1	Enterobacter hormaechei	109	1	0	0	0	0	0	0	1	0	0	0	0	0	0	0	0	0	0	0	0	0	0
GCA15684935.1	Enterobacter hormaechei	91	1	0	0	0	0	0	0	1	0	0	0	0	0	0	0	0	0	0	0	0	0	0
GCA15684945.1	Enterobacter hormaechei	108	1	0	0	0	0	0	0	1	0	0	0	0	0	0	0	0	0	0	0	0	0	0
GCA15684995.1	Enterobacter hormaechei	415	1	0	0	0	0	0	0	1	0	0	0	0	0	0	0	0	0	0	0	0	0	0
GCA15685275.1	Enterobacter hormaechei	105	1	0	0	0	0	0	0	0	0	0	0	0	0	0	0	0	0	0	0	0	1	0
GCA15685315.1	Enterobacter hormaechei	105	1	0	0	0	0	0	0	0	0	0	0	0	0	0	0	0	0	0	0	0	1	0
GCA15685455.1	Enterobacter cloacae	167	1	0	0	0	0	0	0	0	0	0	0	0	0	0	0	0	0	0	0	0	0	0
GCA15685475.1	Enterobacter kobei	191	1	0	0	0	0	0	0	1	0	0	0	0	0	0	0	0	0	0	0	0	0	0
GCA15685485.1	Enterobacter hormaechei	78	1	0	0	0	0	0	0	0	0	0	1	0	0	0	0	0	0	0	0	0	0	0
GCA15685735.1	Enterobacter hormaechei	182	1	0	0	0	0	0	0	0	0	0	0	0	0	0	0	1	0	0	0	0	0	0
GCA15686015.1	Enterobacter asburiae	29	1	1	0	0	0	0	0	0	0	0	0	0	0	0	0	0	0	0	0	0	0	0
GCA15686045.1	Enterobacter hormaechei	544	1	0	0	0	0	0	0	0	0	0	0	0	0	0	0	0	0	0	0	0	0	0
GCA15686275.1	Enterobacter asburiae	25	0	1	0	0	0	0	0	0	0	0	0	0	0	0	0	0	0	0	0	0	0	0
GCA15686285.1	Enterobacter hormaechei	108	1	0	0	0	0	0	0	0	0	0	0	0	0	0	0	0	0	0	0	0	0	0
GCA15686355.1	Enterobacter hormaechei	66	1	0	0	0	0	0	0	1	0	0	0	0	0	0	0	0	0	0	0	0	0	0
GCA15701245.1	Enterobacter roggenkampii	272	1	0	0	0	0	0	0	0	0	0	0	0	0	0	0	0	0	0	0	0	0	0
GCA15704245.1	Enterobacter ludwigii	20	0	1	0	0	0	0	0	0	0	0	0	0	0	0	0	0	0	0	0	0	0	0
GCA15704765.1	Enterobacter kobei	32	1	0	0	0	0	0	0	0	0	0	0	0	0	0	0	0	0	0	0	0	0	0
GCA15865585.1	Enterobacter hormaechei	204	1	0	0	0	0	0	0	1	0	0	0	0	0	0	0	0	0	0	0	0	0	0
GCA15910265.1	Enterobacter hormaechei	93	1	0	0	0	0	0	0	0	0	0	0	0	0	0	0	0	0	0	0	0	1	0
GCA15910285.1	Enterobacter hormaechei	93	1	0	0	0	0	0	0	0	0	0	0	0	0	0	0	0	0	0	0	0	1	0
GCA15910305.1	Enterobacter hormaechei	93	1	0	0	0	0	0	0	0	0	0	0	0	0	0	0	0	0	0	0	0	1	0
GCA15910325.1	Enterobacter hormaechei	93	1	0	0	0	0	0	0	0	0	0	0	0	0	0	0	0	0	0	0	0	1	0
GCA15910345.1	Enterobacter hormaechei	93	1	0	0	0	0	0	0	0	0	0	0	0	0	0	0	0	0	0	0	0	1	0
GCA15910365.1	Enterobacter hormaechei	93	1	0	0	0	0	0	0	0	0	0	0	0	0	0	0	0	0	0	0	0	1	0
GCA15959185.1	Enterobacter hormaechei	254	1	0	0	0	0	0	0	1	0	0	0	0	0	0	0	0	0	0	0	0	0	0
GCA15959265.1	Enterobacter cloacae	836	1	0	0	0	0	0	0	0	0	0	0	0	0	0	0	1	0	0	0	0	0	0
GCA15959425.1	Enterobacter hormaechei	90	1	0	0	0	0	0	0	1	0	0	0	0	0	0	0	0	0	0	0	0	0	0
GCA15959505.1	Enterobacter hormaechei	175	1	0	0	0	0	0	0	1	0	0	0	0	0	0	0	0	0	0	0	0	0	0
GCA15959565.1	Enterobacter roggenkampii	433	1	0	0	0	0	0	0	0	0	0	0	0	0	0	0	0	0	0	0	1	0	0
GCA15959575.1	Enterobacter asburiae	484	1	0	0	0	0	0	0	0	0	0	0	1	0	0	0	0	0	0	0	0	0	0
GCA15959985.1	Enterobacter hormaechei	108	1	0	0	0	0	1	0	0	0	0	0	0	0	0	0	0	0	0	0	0	0	0
GCA16126855.1	Enterobacter hormaechei	114	1	0	0	0	0	0	0	0	0	0	0	0	0	0	0	0	0	0	0	0	0	0
GCA16427645.1	Enterobacter hormaechei	88	1	0	0	0	0	0	0	0	0	0	0	0	0	0	0	0	0	0	0	0	0	1
GCA16427655.1	Enterobacter hormaechei	233	1	0	0	0	0	0	0	0	0	0	0	0	0	0	0	0	0	0	0	0	0	1
GCA16427675.1	Enterobacter quasihormaechei	873	1	0	0	0	0	0	0	0	0	0	0	0	0	0	0	0	0	0	0	0	0	1
GCA16427725.1	Enterobacter hormaechei	78	1	0	0	0	0	0	0	0	0	0	0	0	0	0	0	0	0	0	0	0	0	1
GCA16427805.1	Enterobacter asburiae	25	1	0	0	0	0	0	0	0	0	0	0	0	0	0	0	0	0	0	0	0	0	1
GCA16427855.1	Enterobacter hormaechei	419	1	0	0	0	0	0	0	0	0	0	0	0	0	0	0	0	0	0	0	0	1	0
GCA16427945.1	Enterobacter hormaechei	135	1	0	0	0	0	0	0	0	0	0	0	0	0	0	0	0	0	0	0	0	1	0
GCA16427965.1	Enterobacter quasihormaechei	873	1	0	0	0	0	0	0	0	0	0	0	0	0	0	0	0	0	0	0	0	1	0
GCA16427975.1	Enterobacter quasihormaechei	873	1	0	0	0	0	0	0	0	0	0	0	0	0	0	0	0	0	0	0	0	0	1
GCA16427985.1	Enterobacter hormaechei	104	1	0	0	0	0	0	0	0	0	0	0	0	0	0	0	0	0	0	0	0	0	1
GCA16428015.1	Enterobacter hormaechei	143	1	0	0	0	0	0	0	0	0	0	0	0	0	0	0	0	0	0	0	0	0	1
GCA16428045.1	Enterobacter hormaechei	135	1	0	0	0	0	0	0	0	0	0	0	0	0	0	0	0	0	0	0	0	1	0
GCA16428065.1	Enterobacter hormaechei	1123	1	0	0	0	0	0	0	0	0	0	0	0	0	0	0	0	0	0	0	0	0	1
GCA16428075.1	Enterobacter roggenkampii	515	1	0	0	0	0	0	0	0	0	0	0	0	0	0	0	0	0	0	0	0	1	0
GCA16428125.1	Enterobacter hormaechei	110	1	0	0	0	0	0	0	0	0	0	0	0	0	0	0	0	0	0	0	0	0	1
GCA16428155.1	Enterobacter quasihormaechei	873	1	0	0	0	0	0	0	0	0	0	0	0	0	0	0	0	0	0	0	0	0	1
GCA16428185.1	Enterobacter hormaechei	78	1	0	0	0	0	0	0	0	0	0	0	0	0	0	0	0	0	0	0	0	0	1
GCA16428215.1	Enterobacter hormaechei	133	1	0	0	0	0	0	0	0	0	0	0	0	0	0	0	0	0	0	0	0	0	1
GCA16428245.1	Enterobacter hormaechei	78	1	0	0	0	0	0	0	0	0	0	0	0	0	0	0	0	0	0	0	0	1	0
GCA16428285.1	Enterobacter hormaechei	168	1	0	0	0	0	0	0	0	0	0	0	0	0	0	0	0	0	0	0	0	0	1
GCA16428305.1	Enterobacter hormaechei	168	1	0	0	0	0	0	0	0	0	0	0	0	0	0	0	0	0	0	0	0	0	1
GCA16428385.1	Enterobacter hormaechei	145	1	0	0	0	0	0	0	0	0	0	0	0	0	0	0	0	0	0	0	0	0	1
GCA16428425.1	Enterobacter hormaechei	419	1	0	0	0	0	0	0	0	0	0	0	0	0	0	0	0	0	0	0	0	1	0
GCA16428465.1	Enterobacter quasihormaechei	873	1	0	0	0	0	0	0	0	0	0	0	0	0	0	0	0	0	0	0	0	0	1
GCA16428485.1	Enterobacter hormaechei	133	1	0	0	0	0	0	0	0	0	0	0	0	0	0	0	0	0	0	0	0	0	1
GCA16428495.1	Enterobacter quasihormaechei	873	1	0	0	0	0	0	0	0	0	0	0	0	0	0	0	0	0	0	0	0	0	1
GCA16428505.1	Enterobacter quasihormaechei	873	1	0	0	0	0	0	0	0	0	0	0	0	0	0	0	0	0	0	0	0	0	1
GCA16430265.1	Enterobacter hormaechei	113	1	0	0	0	0	0	0	0	0	0	0	0	0	0	0	0	0	0	0	0	0	0
GCA16430865.1	Enterobacter hormaechei	113	1	0	0	0	0	0	0	0	0	0	0	0	0	0	0	0	0	0	0	0	0	0
GCA16431005.1	Enterobacter hormaechei	113	1	0	0	0	0	0	0	0	0	0	0	0	0	0	0	0	0	0	0	0	0	0
GCA16431945.1	Enterobacter hormaechei	113	1	0	0	0	0	0	0	0	0	0	0	0	0	0	0	0	0	0	0	0	0	0
GCA16587515.1	Enterobacter kobei	914	1	0	1	0	0	0	0	0	0	0	0	0	0	0	0	0	0	0	0	0	0	0
GCA16616025.1	Enterobacter hormaechei	190	1	0	0	0	0	0	0	0	0	0	0	0	0	0	0	0	0	0	0	0	0	0
GCA16616795.1	Enterobacter hormaechei	114	1	0	0	0	0	0	0	0	0	0	0	0	0	0	0	1	0	0	0	0	0	0
GCA16620495.1	Enterobacter roggenkampii	681	0	1	0	0	0	0	0	0	0	0	0	0	0	0	0	0	0	0	0	0	0	0
GCA16632415.1	Enterobacter hormaechei	419	1	0	0	0	0	0	0	0	0	0	0	0	0	0	0	0	0	0	0	0	0	1
GCA16632585.1	Enterobacter hormaechei	135	1	0	0	0	0	0	0	0	0	0	0	0	0	0	0	0	0	0	0	0	1	0
GCA16632625.1	Enterobacter quasihormaechei	873	1	0	0	0	0	0	0	0	0	0	0	0	0	0	0	0	0	0	0	0	0	1
GCA16632665.1	Enterobacter asburiae	250	1	0	0	0	0	0	0	0	0	0	0	0	0	0	0	0	0	0	0	0	1	0
GCA16632705.1	Enterobacter hormaechei	182	1	0	0	0	0	0	0	0	0	0	0	0	0	0	0	0	0	0	0	0	1	0
GCA16632745.1	Enterobacter hormaechei	419	1	0	0	0	0	0	0	0	0	0	0	0	0	0	0	0	0	0	0	0	1	0
GCA16632785.1	Enterobacter hormaechei	419	1	0	0	0	0	0	0	0	0	0	0	0	0	0	0	0	0	0	0	0	1	0
GCA16632815.1	Enterobacter hormaechei	419	1	0	0	0	0	0	0	0	0	0	0	0	0	0	0	0	0	0	0	0	0	1
GCA16632845.1	Enterobacter hormaechei	245	1	0	0	0	0	0	0	0	0	0	0	0	0	0	0	0	0	0	0	0	0	1
GCA16632895.1	Enterobacter hormaechei	66	1	0	0	0	0	0	0	0	0	0	0	0	0	0	0	0	0	0	0	0	0	1
GCA16632925.1	Enterobacter hormaechei	118	1	0	0	0	0	0	0	0	0	0	0	0	0	0	0	0	0	0	0	0	0	1
GCA16632955.1	Enterobacter quasihormaechei	873	1	0	0	0	0	0	0	0	0	0	0	0	0	0	0	0	0	0	0	0	1	0
GCA16633045.1	Enterobacter quasihormaechei	873	1	0	0	0	0	0	0	0	0	0	0	0	0	0	0	0	0	0	0	0	0	1
GCA16633055.1	Enterobacter quasihormaechei	873	1	0	0	0	0	0	0	0	0	0	0	0	0	0	0	0	0	0	0	0	0	1
GCA16633145.1	Enterobacter hormaechei	118	1	0	0	0	0	0	0	0	0	0	0	0	0	0	0	0	0	0	0	0	0	1
GCA16633165.1	Enterobacter hormaechei	168	1	0	0	0	0	0	0	0	0	0	0	0	0	0	0	0	0	0	0	0	0	1
GCA16633175.1	Enterobacter hormaechei	-	1	0	0	0	0	0	0	0	0	0	0	0	0	0	0	0	0	0	0	0	0	1
GCA16633245.1	Enterobacter hormaechei	419	1	0	0	0	0	0	0	0	0	0	0	0	0	0	0	0	0	0	0	0	1	0
GCA16633285.1	Enterobacter hormaechei	145	1	0	0	0	0	0	0	0	0	0	0	0	0	0	0	0	0	0	0	0	0	1
GCA16633365.1	Enterobacter hormaechei	118	1	0	0	0	0	0	0	0	0	0	0	0	0	0	0	0	0	0	0	0	0	1
GCA16633385.1	Enterobacter hormaechei	78	1	0	0	0	0	0	0	0	0	0	0	0	0	0	0	0	0	0	0	0	1	0
GCA16633415.1	Enterobacter hormaechei	78	1	0	0	0	0	0	0	0	0	0	0	0	0	0	0	0	0	0	0	0	0	1
GCA16633425.1	Enterobacter quasihormaechei	873	1	0	0	0	0	0	0	0	0	0	0	0	0	0	0	0	0	0	0	0	1	0
GCA16633445.1	Enterobacter hormaechei	78	1	0	0	0	0	0	0	0	0	0	0	0	0	0	0	0	0	0	0	0	1	0
GCA16633475.1	Enterobacter quasihormaechei	873	1	0	0	0	0	0	0	0	0	0	0	0	0	0	0	0	0	0	0	0	0	1
GCA16633505.1	Enterobacter quasihormaechei	873	1	0	0	0	0	0	0	0	0	0	0	0	0	0	0	0	0	0	0	0	0	1
GCA16633515.1	Enterobacter quasihormaechei	873	1	0	0	0	0	0	0	0	0	0	0	0	0	0	0	0	0	0	0	0	0	1
GCA16633605.1	Enterobacter quasihormaechei	873	1	0	0	0	0	0	0	0	0	0	0	0	0	0	0	0	0	0	0	0	0	1
GCA16633615.1	Enterobacter quasihormaechei	873	1	0	0	0	0	0	0	0	0	0	0	0	0	0	0	0	0	0	0	0	0	1
GCA16633665.1	Enterobacter hormaechei	104	1	0	0	0	0	0	0	0	0	0	0	0	0	0	0	0	0	0	0	0	0	1
GCA16633685.1	Enterobacter hormaechei	419	1	0	0	0	0	0	0	0	0	0	0	0	0	0	0	0	0	0	0	0	1	0
GCA16633725.1	Enterobacter hormaechei	1004	1	0	0	0	0	0	0	0	0	0	0	0	0	0	0	0	0	0	0	0	1	0
GCA16633835.1	Enterobacter hormaechei	145	1	0	0	0	0	0	0	0	0	0	0	0	0	0	0	0	0	0	0	0	0	1
GCA16633865.1	Enterobacter hormaechei	78	1	0	0	0	0	0	0	0	0	0	0	0	0	0	0	0	0	0	0	0	1	0
GCA16633885.1	Enterobacter hormaechei	145	1	0	0	0	0	0	0	0	0	0	0	0	0	0	0	0	0	0	0	0	1	0
GCA16633905.1	Enterobacter hormaechei	145	1	0	0	0	0	0	0	0	0	0	0	0	0	0	0	0	0	0	0	0	1	0
GCA16633915.1	Enterobacter hormaechei	145	1	0	0	0	0	0	0	0	0	0	0	0	0	0	0	0	0	0	0	0	1	0
GCA16633945.1	Enterobacter hormaechei	175	1	0	0	0	0	0	0	0	0	0	0	0	0	0	0	0	0	0	0	0	0	1
GCA16633995.1	Enterobacter quasihormaechei	873	1	0	0	0	0	0	0	0	0	0	0	0	0	0	0	0	0	0	0	0	0	1
GCA16634045.1	Enterobacter hormaechei	419	1	0	0	0	0	0	0	0	0	0	0	0	0	0	0	0	0	0	0	0	1	0
GCA16634125.1	Enterobacter hormaechei	118	1	0	0	0	0	0	0	0	0	0	0	0	0	0	0	0	0	0	0	0	0	1
GCA16634155.1	Enterobacter hormaechei	118	1	0	0	0	0	0	0	0	0	0	0	0	0	0	0	0	0	0	0	0	0	1
GCA16634225.1	Enterobacter hormaechei	118	1	0	0	0	0	0	0	0	0	0	0	0	0	0	0	0	0	0	0	0	0	1
GCA16634235.1	Enterobacter hormaechei	544	1	0	0	0	0	0	0	0	0	0	0	0	0	0	0	0	0	0	0	0	1	0
GCA16634305.1	Enterobacter quasihormaechei	873	1	0	0	0	0	0	0	0	0	0	0	0	0	0	0	0	0	0	0	0	0	1
GCA16634365.1	Enterobacter quasihormaechei	873	1	0	0	0	0	0	0	0	0	0	0	0	0	0	0	0	0	0	0	0	0	1
GCA16634385.1	Enterobacter asburiae	250	1	0	0	0	0	0	0	0	0	0	0	0	0	0	0	0	0	0	0	0	1	0
GCA16745355.1	Enterobacter hormaechei	102	1	0	0	0	0	0	0	0	0	0	0	0	0	0	0	1	0	0	0	0	0	0
GCA16756655.1	Enterobacter roggenkampii	1059	1	1	0	1	0	1	0	0	0	0	0	0	0	0	0	0	0	0	0	0	0	0
GCA16767735.1	Enterobacter hormaechei	110	1	0	0	0	0	0	0	0	0	0	0	0	0	0	0	0	0	0	0	0	0	0
GCA16767755.1	Enterobacter hormaechei	110	1	0	0	0	0	0	0	0	0	0	0	0	0	0	0	0	0	0	0	0	0	0
GCA16771055.1	Enterobacter asburiae	-	0	1	0	0	0	0	0	0	0	0	0	0	0	0	0	0	0	0	0	0	0	0
GCA16771675.1	Enterobacter asburiae	-	0	1	0	0	0	0	0	0	0	0	0	0	0	0	0	0	0	0	0	0	0	0
GCA16771715.1	Enterobacter asburiae	-	0	1	0	0	0	0	0	0	0	0	0	0	0	0	0	0	0	0	0	0	0	0
GCA16771735.1	Enterobacter asburiae	650	0	1	0	0	0	0	0	0	0	0	0	0	0	0	0	0	0	0	0	0	0	0
GCA16771835.1	Enterobacter asburiae	-	0	1	0	0	0	0	0	0	0	0	0	0	0	0	0	0	0	0	0	0	0	0
GCA16772875.1	Enterobacter hormaechei	190	1	0	0	0	0	0	0	1	0	0	0	0	0	0	0	0	0	0	0	0	0	0
GCA16772905.1	Enterobacter hormaechei	93	1	0	0	0	0	0	0	1	0	0	0	0	0	0	0	0	0	0	0	0	0	0
GCA16772915.1	Enterobacter hormaechei	114	1	0	0	0	0	0	0	1	0	0	0	0	0	0	0	0	0	0	0	0	0	0
GCA16772955.1	Enterobacter hormaechei	114	1	0	0	0	0	0	0	1	0	0	0	0	0	0	0	0	0	0	0	0	0	0
GCA16773015.1	Enterobacter hormaechei	93	1	0	0	0	0	0	0	1	0	0	0	0	0	0	0	0	0	0	0	0	0	0
GCA16773055.1	Enterobacter hormaechei	114	1	0	0	0	0	0	0	1	0	0	0	0	0	0	0	0	0	0	0	0	0	0
GCA16773065.1	Enterobacter hormaechei	93	1	0	0	0	0	0	0	1	0	0	0	0	0	0	0	0	0	0	0	0	0	0
GCA16773095.1	Enterobacter hormaechei	190	1	0	0	0	0	0	0	0	0	0	0	0	0	0	0	0	0	0	0	0	0	0
GCA16773115.1	Enterobacter hormaechei	190	1	0	0	0	0	0	0	1	0	0	0	0	0	0	0	0	0	0	0	0	0	0
GCA16773135.1	Enterobacter hormaechei	93	1	0	0	0	0	0	0	1	0	0	0	0	0	0	0	0	0	0	0	0	0	0
GCA16773155.1	Enterobacter hormaechei	93	1	0	0	0	0	0	0	1	0	0	0	0	0	0	0	0	0	0	0	0	0	0
GCA16773195.1	Enterobacter hormaechei	190	1	0	0	0	0	0	0	1	0	0	0	0	0	0	0	0	0	0	0	0	0	0
GCA16773995.1	Enterobacter hormaechei	190	1	0	0	0	0	0	0	1	0	0	0	0	0	0	0	0	0	0	0	0	0	0
GCA16774045.1	Enterobacter hormaechei	190	1	0	0	0	0	0	0	1	0	0	0	0	0	0	0	0	0	0	0	0	0	0
GCA16774115.1	Enterobacter hormaechei	114	1	0	0	0	0	0	0	1	0	0	0	0	0	0	0	0	0	0	0	0	0	0
GCA16774135.1	Enterobacter hormaechei	114	1	0	0	0	0	0	0	0	0	0	0	0	0	0	0	0	0	0	0	0	0	0
GCA16774155.1	Enterobacter hormaechei	190	1	0	0	0	0	0	0	1	0	0	0	0	0	0	0	0	0	0	0	0	0	0
GCA16774175.1	Enterobacter hormaechei	93	1	0	0	0	0	0	0	1	0	0	0	0	0	0	0	0	0	0	0	0	0	0
GCA16774195.1	Enterobacter hormaechei	93	1	0	0	0	0	0	0	1	0	0	0	0	0	0	0	0	0	0	0	0	0	0
GCA16774215.1	Enterobacter hormaechei	190	1	0	0	0	0	0	0	1	0	0	0	0	0	0	0	0	0	0	0	0	0	0
GCA16774235.1	Enterobacter hormaechei	93	1	0	0	0	0	0	0	1	0	0	0	0	0	0	0	0	0	0	0	0	0	0
GCA16774245.1	Enterobacter hormaechei	190	1	0	0	0	0	0	0	1	0	0	0	0	0	0	0	0	0	0	0	0	0	0
GCA16774265.1	Enterobacter hormaechei	190	1	0	0	0	0	0	0	1	0	0	0	0	0	0	0	0	0	0	0	0	0	0
GCA16774285.1	Enterobacter hormaechei	190	1	0	0	0	0	0	0	1	0	0	0	0	0	0	0	0	0	0	0	0	0	0
GCA16985635.1	Enterobacter hormaechei	104	1	0	0	0	0	0	0	0	0	0	0	0	1	0	0	0	0	1	0	0	0	0
GCA17161605.1	Enterobacter hormaechei	78	1	0	0	0	0	0	0	0	0	0	0	0	0	0	0	0	0	0	0	0	1	0
GCA17161725.1	Enterobacter hormaechei	78	1	0	0	0	0	0	0	0	0	0	0	0	0	0	0	0	0	0	0	0	1	0
GCA17161745.1	Enterobacter hormaechei	78	1	0	0	0	0	0	0	0	0	0	0	0	0	0	0	0	0	0	0	0	1	0
GCA17161785.1	Enterobacter hormaechei	78	1	0	0	0	0	0	0	0	0	0	0	0	0	0	0	0	0	0	0	0	1	0
GCA17161805.1	Enterobacter hormaechei	78	1	0	0	0	0	0	0	0	0	0	0	0	0	0	0	0	0	0	0	0	1	0
GCA17161825.1	Enterobacter hormaechei	78	1	0	0	0	0	0	0	0	0	0	0	0	0	0	0	0	0	0	0	0	1	0
GCA17161845.1	Enterobacter hormaechei	78	1	0	0	0	0	0	0	0	0	0	0	0	0	0	0	0	0	0	0	0	1	0
GCA17161865.1	Enterobacter hormaechei	78	1	0	0	0	0	0	0	0	0	0	0	0	0	0	0	0	0	0	0	0	1	0
GCA17258015.1	Enterobacter hormaechei	-	1	0	0	0	0	0	0	0	0	0	0	0	0	0	0	0	0	0	0	0	0	0
GCA17309725.1	Enterobacter roggenkampii	1032	0	1	0	0	0	0	0	0	0	0	0	0	0	0	0	0	0	0	0	0	0	0
GCA17328385.1	Enterobacter hormaechei	-	1	0	0	0	0	0	0	0	0	0	0	0	0	0	0	0	0	0	0	0	0	0
GCA17328445.1	Enterobacter hormaechei	133	1	0	0	0	0	0	0	0	0	0	0	0	0	0	0	0	0	0	0	0	0	0
GCA17345875.1	Enterobacter roggenkampii	596	0	1	0	0	0	0	0	0	0	0	0	0	0	0	0	0	0	0	0	0	0	0
GCA17347405.1	Enterobacter roggenkampii	-	0	1	0	0	0	0	0	0	0	0	0	0	0	0	0	0	0	0	0	0	0	0
GCA17347425.1	Enterobacter asburiae	-	1	0	0	0	0	0	0	0	0	0	0	0	0	0	0	0	0	0	0	0	0	0
GCA17498325.1	Enterobacter hormaechei	78	1	0	0	0	0	0	0	0	0	0	0	0	0	0	0	0	0	0	0	0	0	0
GCA17498345.1	Enterobacter hormaechei	78	1	0	0	0	0	0	0	0	0	0	0	0	0	0	0	0	0	0	0	0	0	0
GCA17498385.1	Enterobacter ludwigii	-	1	0	0	0	0	0	0	0	0	0	0	0	0	0	0	0	0	0	0	0	0	0
GCA17498405.1	Enterobacter ludwigii	-	1	0	0	0	0	0	0	0	0	0	0	0	0	0	0	0	0	0	0	0	0	0
GCA17599205.1	Enterobacter roggenkampii	523	1	0	0	0	0	0	0	0	0	0	0	0	0	0	0	0	0	0	0	0	0	0
GCA17599245.1	Enterobacter kobei	-	0	1	0	0	0	0	0	0	0	0	0	0	0	0	0	0	0	0	0	0	0	0
GCA17599265.1	Enterobacter kobei	280	0	1	0	0	0	0	0	0	0	0	0	0	0	0	0	0	0	0	0	0	0	0
GCA17601065.1	Enterobacter cloacae	-	0	1	0	0	0	0	0	0	0	0	0	0	0	0	0	0	0	0	0	0	0	0
GCA17829895.1	Enterobacter hormaechei	145	1	0	0	0	0	0	0	0	0	0	0	0	0	0	0	0	0	0	0	0	0	0
GCA17829935.1	Enterobacter hormaechei	145	1	0	0	0	0	0	0	0	0	0	0	0	0	0	0	0	0	0	0	0	0	0
GCA17829945.1	Enterobacter hormaechei	145	1	0	0	0	0	0	0	0	0	0	0	0	0	0	0	0	0	0	0	0	0	0
GCA18019875.1	Enterobacter hormaechei	171	1	0	0	0	0	0	0	0	0	0	0	0	0	1	0	0	0	0	0	0	0	0
GCA18019895.1	Enterobacter hormaechei	171	1	0	0	0	0	0	0	0	0	0	0	0	0	1	0	0	0	0	0	0	0	0
GCA18019915.1	Enterobacter hormaechei	171	1	0	0	0	0	0	0	0	0	0	0	0	0	1	0	0	0	0	0	0	0	0
GCA18031245.1	Enterobacter hormaechei	171	1	0	0	0	0	0	0	0	0	0	0	0	0	0	0	0	0	0	0	0	0	0
GCA18031285.1	Enterobacter hormaechei	171	1	0	0	0	0	0	0	0	0	0	0	0	0	0	0	0	0	0	0	0	0	0
GCA18036445.1	Enterobacter asburiae	484	1	0	0	0	0	0	0	0	0	0	0	1	0	0	0	0	0	0	0	0	0	0
GCA18066385.1	Enterobacter hormaechei	461	1	0	0	0	0	0	0	0	0	0	0	0	0	1	0	0	0	0	0	0	0	0
GCA18066405.1	Enterobacter hormaechei	461	1	0	0	0	0	0	0	0	0	0	0	0	0	1	0	0	0	0	0	0	0	0
GCA18066415.1	Enterobacter hormaechei	461	1	0	0	0	0	0	0	0	0	0	0	0	0	1	0	0	0	0	0	0	0	0
GCA18066605.1	Enterobacter hormaechei	461	1	0	0	0	0	0	0	0	0	0	0	0	0	1	0	0	0	0	0	0	0	0
GCA18066675.1	Enterobacter hormaechei	461	1	0	0	0	0	0	0	0	0	0	0	0	0	1	0	0	0	0	0	0	0	0
GCA18067365.1	Enterobacter hormaechei	461	1	0	0	0	0	0	0	0	0	0	0	0	0	1	0	0	0	0	0	0	0	0
GCA18067745.1	Enterobacter hormaechei	-	1	0	0	0	1	0	0	0	0	0	0	0	0	0	0	0	0	0	0	0	0	0
GCA18074945.1	Enterobacter hormaechei	114	1	0	0	0	0	0	0	0	0	0	0	0	1	0	0	0	0	0	0	0	0	0
GCA18075245.1	Enterobacter hormaechei	171	1	0	0	0	0	0	0	0	0	0	0	0	0	1	0	0	0	0	0	0	0	0
GCA18085525.1	Enterobacter hormaechei	118	1	0	0	0	0	0	0	0	0	0	0	0	0	0	0	0	0	0	0	0	0	1
GCA18085625.1	Enterobacter hormaechei	118	1	0	0	0	0	0	0	0	0	0	0	0	0	0	0	0	0	0	0	0	0	1
GCA18252575.1	Enterobacter hormaechei	200	1	0	0	0	0	0	0	0	0	0	0	0	0	0	0	0	0	0	0	0	0	0
GCA18420175.1	Enterobacter hormaechei	88	1	0	0	0	0	0	0	0	0	0	0	1	0	0	0	0	0	0	0	1	0	0
GCA18422095.1	Enterobacter cloacae	-	0	1	0	0	0	0	0	0	0	0	0	0	0	0	0	0	0	0	0	0	0	0
GCA18422355.1	Enterobacter hormaechei	50	1	0	0	0	0	0	0	0	0	0	0	0	0	0	0	0	0	0	0	0	0	0
GCA18438575.1	Enterobacter hormaechei	286	1	0	0	0	0	0	0	0	0	0	0	1	0	0	0	0	0	0	0	0	0	0
GCA18440195.1	Enterobacter hormaechei	204	1	0	0	0	0	0	0	0	0	0	0	0	0	0	0	0	0	0	0	0	0	0
GCA18440235.1	Enterobacter hormaechei	204	1	0	0	0	0	0	0	0	0	0	0	0	0	0	0	0	0	0	0	0	0	0
GCA18441245.1	Enterobacter hormaechei	-	1	0	0	0	0	0	0	0	0	0	0	1	0	0	0	0	0	0	0	0	0	0
GCA18441405.1	Enterobacter hormaechei	-	1	0	0	0	0	0	0	0	0	0	0	1	0	0	0	0	0	0	0	0	0	0
GCA18445985.1	Enterobacter kobei	125	0	1	0	0	0	0	0	0	0	0	0	0	0	0	0	0	0	0	0	0	0	0
GCA18447055.1	Enterobacter hormaechei	-	1	0	0	0	0	0	0	0	0	0	0	1	0	0	0	0	0	0	0	0	0	0
GCA18454905.1	Enterobacter hormaechei	-	1	0	0	0	0	0	0	0	0	0	0	0	0	0	0	0	0	0	0	0	0	0
GCA18455065.1	Enterobacter hormaechei	1265	1	0	0	0	0	0	0	0	0	0	0	0	0	0	0	0	0	0	0	0	0	0
GCA18455085.1	Enterobacter hormaechei	190	0	1	0	0	0	0	0	0	0	0	0	0	0	0	0	0	0	0	0	0	0	0
GCA18455305.1	Enterobacter hormaechei	145	1	0	0	0	0	0	0	0	0	0	0	0	0	0	0	0	0	0	0	0	0	0
GCA18596575.1	Enterobacter hormaechei	175	1	0	0	0	0	0	0	0	0	0	0	0	0	0	0	0	0	0	0	0	0	0
GCA18596745.1	Enterobacter hormaechei	78	1	0	0	0	0	0	0	0	0	0	0	0	0	0	0	0	0	0	0	0	0	0
GCA18596855.1	Enterobacter roggenkampii	-	0	1	0	0	0	0	0	0	0	0	0	0	0	0	0	0	0	0	0	0	0	0
GCA18597245.1	Enterobacter kobei	591	1	0	0	0	0	0	0	0	0	0	0	0	0	0	0	0	0	0	0	0	0	0
GCA18597425.1	Enterobacter hormaechei	-	1	0	0	0	0	0	0	0	0	0	0	0	0	0	0	0	0	0	0	0	0	0
GCA18597475.1	Enterobacter hormaechei	-	1	0	0	0	0	0	0	0	0	0	0	0	0	0	0	0	0	0	0	0	0	0
GCA18597675.1	Enterobacter roggenkampii	-	0	1	0	0	0	0	0	0	0	0	0	0	0	0	0	0	0	0	0	0	0	0
GCA18597905.1	Enterobacter hormaechei	175	1	0	0	0	0	0	0	0	0	0	0	0	0	0	0	0	0	0	0	0	0	0
GCA18598005.1	Enterobacter hormaechei	78	1	0	0	0	0	0	0	0	0	0	0	0	0	0	0	0	0	0	0	0	0	0
GCA18598065.1	Enterobacter hormaechei	113	1	0	0	0	0	0	0	0	0	0	0	0	0	0	0	0	0	0	0	0	0	0
GCA18599065.1	Enterobacter asburiae	-	1	0	0	0	0	0	0	0	0	0	0	0	0	0	0	0	0	0	0	0	0	0
GCA18881305.1	Enterobacter roggenkampii	96	1	0	0	0	0	0	0	0	0	0	0	0	0	0	0	0	1	0	0	1	0	0
GCA18881315.1	Enterobacter roggenkampii	96	1	0	0	0	0	0	0	0	0	0	0	0	0	0	0	0	1	0	0	1	0	0
GCA18881365.1	Enterobacter roggenkampii	96	1	0	0	0	0	0	0	0	0	0	0	0	0	0	0	0	1	0	0	1	0	0
GCA18881385.1	Enterobacter roggenkampii	96	1	0	0	0	0	0	0	0	0	0	0	0	0	0	0	0	1	0	0	1	0	0
GCA18881405.1	Enterobacter roggenkampii	96	1	0	0	0	0	0	0	0	0	0	0	0	0	0	0	0	1	0	0	1	0	0
GCA18881415.1	Enterobacter roggenkampii	96	1	0	0	0	0	0	0	0	0	0	0	0	0	0	0	0	1	0	0	1	0	0
GCA18881445.1	Enterobacter roggenkampii	96	1	0	0	0	0	0	0	0	0	0	0	0	0	0	0	0	1	0	0	1	0	0
GCA18881465.1	Enterobacter roggenkampii	96	1	0	0	0	0	0	0	0	0	0	0	0	0	0	0	0	1	0	0	1	0	0
GCA18881485.1	Enterobacter roggenkampii	96	1	0	0	0	0	0	0	0	0	0	0	0	0	0	0	0	1	0	0	1	0	0
GCA19351705.1	Enterobacter roggenkampii	-	0	1	0	0	0	0	0	0	0	0	0	0	0	0	0	0	0	0	0	0	0	0
GCA19351835.1	Enterobacter roggenkampii	681	0	1	0	0	0	0	0	0	0	0	0	0	0	0	0	0	0	0	0	0	0	0
GCA19660055.1	Enterobacter hormaechei	51	1	0	0	0	0	0	0	0	0	0	0	0	0	0	0	1	0	0	0	0	0	0
GCA19660305.1	Enterobacter hormaechei	51	1	0	0	0	0	0	0	0	0	0	0	0	0	0	0	1	0	0	0	0	0	0
GCA19720935.1	Enterobacter hormaechei	78	1	0	0	0	0	0	0	0	0	0	0	0	0	0	0	0	0	0	0	0	0	0
GCA19800265.1	Enterobacter hormaechei	145	1	0	0	0	0	0	0	0	0	0	0	0	0	0	0	0	0	0	0	0	1	0
GCA19834525.1	Enterobacter sichuanensis	-	0	1	0	0	0	0	0	0	0	0	0	1	0	0	0	0	0	0	0	0	0	0
GCA19837065.1	Enterobacter hormaechei	592	1	0	0	0	0	0	0	0	0	0	0	0	0	0	0	1	0	0	0	0	0	0
GCA19837085.1	Enterobacter hormaechei	418	1	0	0	0	0	0	0	0	0	0	0	0	0	0	0	1	0	0	0	0	0	0
GCA19837105.1	Enterobacter hormaechei	66	1	0	0	0	0	0	0	0	0	0	0	0	0	0	0	0	0	0	0	0	0	0
GCA19837135.1	Enterobacter hormaechei	947	1	0	0	0	0	0	0	0	0	0	0	0	0	0	0	0	0	0	0	0	0	0
GCA19840885.1	Enterobacter hormaechei	109	0	1	0	0	0	0	0	0	0	0	0	0	0	0	0	0	0	0	0	0	0	0
GCA19880465.1	Enterobacter cancerogenus	-	1	0	0	0	0	0	0	0	0	0	0	0	0	0	0	0	0	0	0	0	0	0
GCA19973695.1	Enterobacter asburiae	484	1	0	0	0	0	0	0	0	1	0	0	0	0	0	0	0	0	0	0	0	0	0
GCA19998725.1	Enterobacter hormaechei	528	1	0	0	0	0	0	1	0	0	0	0	0	0	0	0	0	0	0	0	0	0	0
GCA20673785.1	Enterobacter cloacae	836	1	0	0	0	0	0	0	0	0	0	0	0	0	0	0	0	0	0	0	0	0	0
GCA20673815.1	Enterobacter cloacae	836	1	0	0	0	0	0	0	0	0	0	0	0	0	0	0	0	0	0	0	0	0	0
GCA20675995.1	Enterobacter cloacae	836	1	0	0	0	0	0	0	0	0	0	0	0	0	0	0	0	0	0	0	0	0	0
GCA900075015.1	Enterobacter hormaechei	171	1	0	0	0	0	0	0	0	0	0	0	0	0	1	0	0	0	0	0	0	0	0
GCA900075025.1	Enterobacter hormaechei	200	1	0	0	0	0	0	0	0	0	0	0	0	0	0	0	0	0	0	0	0	0	0
GCA900075035.1	Enterobacter hormaechei	135	1	0	0	0	0	0	0	0	0	0	0	0	0	0	0	0	0	0	0	0	0	0
GCA900075055.1	Enterobacter hormaechei	133	1	0	0	0	0	0	0	0	0	0	0	0	0	0	0	0	0	0	0	0	0	0
GCA900075105.1	Enterobacter hormaechei	108	1	0	0	0	0	0	0	0	0	0	0	0	0	0	0	0	0	0	0	0	0	0
GCA900075155.1	Enterobacter hormaechei	133	1	0	0	0	0	0	0	0	0	0	0	0	0	0	0	0	0	0	0	0	0	0
GCA900075175.1	Enterobacter hormaechei	93	1	0	0	0	0	0	0	0	0	0	0	0	0	0	0	0	0	0	0	0	0	0
GCA900075195.1	Enterobacter hormaechei	788	1	0	0	0	0	0	0	0	0	0	0	0	0	0	0	0	0	0	0	0	0	0
GCA900075205.1	Enterobacter hormaechei	108	1	0	0	0	0	0	0	0	0	0	0	0	0	0	0	0	0	0	0	0	0	0
GCA900075235.1	Enterobacter hormaechei	65	1	0	0	0	0	0	0	0	0	0	0	0	0	0	0	0	0	0	0	0	0	0
GCA900075285.1	Enterobacter hormaechei	110	1	0	0	0	0	0	0	0	0	0	0	0	0	0	0	0	0	0	0	0	0	0
GCA900075305.1	Enterobacter hormaechei	135	1	0	0	0	0	0	0	0	0	0	0	0	0	0	0	0	0	0	0	0	0	0
GCA900075315.1	Enterobacter hormaechei	134	1	0	0	0	0	0	0	0	0	0	0	0	0	0	0	0	0	0	0	0	0	0
GCA900075325.1	Enterobacter hormaechei	133	1	0	0	0	0	0	0	0	0	0	0	0	0	0	0	0	0	0	0	0	0	0
GCA900075385.1	Enterobacter hormaechei	779	1	0	0	0	0	0	0	0	0	0	0	0	0	0	0	0	0	0	0	0	0	0
GCA900075405.1	Enterobacter hormaechei	65	1	0	0	0	0	0	0	0	0	0	0	0	0	0	0	0	0	0	0	0	0	0
GCA900075415.1	Enterobacter hormaechei	108	1	0	0	0	0	0	0	0	0	0	0	0	0	0	0	0	0	0	0	0	0	0
GCA900075465.1	Enterobacter hormaechei	182	1	0	0	0	0	0	0	0	0	0	0	0	0	0	0	0	0	0	0	0	0	0
GCA900075515.1	Enterobacter hormaechei	200	1	0	0	0	0	0	0	0	0	0	0	0	0	0	0	0	0	0	0	0	0	0
GCA900075545.1	Enterobacter cloacae	519	1	0	0	0	0	0	0	0	0	0	0	0	0	0	0	0	0	0	0	0	0	0
GCA900075615.1	Enterobacter hormaechei	90	1	0	0	0	0	0	0	0	0	0	0	0	0	0	0	0	0	0	0	0	0	0
GCA900075625.1	Enterobacter hormaechei	171	1	0	0	0	0	0	0	0	0	0	0	0	0	1	0	0	0	0	0	0	0	0
GCA900075635.1	Enterobacter hormaechei	108	1	0	0	0	0	0	0	0	0	0	0	0	0	0	0	0	0	0	0	0	0	0
GCA900075655.1	Enterobacter hormaechei	278	1	0	0	0	0	0	0	0	0	0	0	0	0	0	0	0	0	0	0	0	0	0
GCA900075735.1	Enterobacter hormaechei	171	1	0	0	0	0	0	0	0	0	0	0	0	0	0	0	0	0	0	0	0	0	0
GCA900075745.1	Enterobacter hormaechei	788	1	0	0	0	0	0	0	0	0	0	0	0	0	0	0	0	0	0	0	0	0	0
GCA900075755.1	Enterobacter hormaechei	278	1	0	0	0	0	0	0	0	0	0	0	0	0	0	0	0	0	0	0	0	0	0
GCA900075765.1	Enterobacter hormaechei	171	1	0	0	0	0	0	0	0	0	0	0	0	0	0	0	0	0	0	0	0	0	0
GCA900075785.1	Enterobacter hormaechei	104	1	0	0	0	0	0	0	0	0	0	0	0	0	0	0	0	0	0	0	0	0	0
GCA900075805.1	Enterobacter hormaechei	794	1	0	0	0	0	0	0	0	0	0	0	0	0	0	0	0	0	0	0	0	0	0
GCA900075885.1	Enterobacter hormaechei	102	1	0	0	0	0	0	0	0	0	0	0	0	0	0	0	0	0	0	0	0	0	0
GCA900075955.1	Enterobacter hormaechei	171	1	0	0	0	0	0	0	0	0	0	0	0	0	1	0	0	0	0	0	0	0	0
GCA900075965.1	Enterobacter hormaechei	171	1	0	0	0	0	0	0	0	0	0	0	0	0	1	0	0	0	0	0	0	0	0
GCA900076015.1	Enterobacter hormaechei	66	1	0	0	0	0	0	0	0	0	0	0	0	0	0	0	0	0	0	0	0	0	0
GCA900076075.1	Enterobacter hormaechei	118	1	0	0	0	0	0	0	0	0	0	0	0	0	0	0	0	0	0	0	0	0	0
GCA900076085.1	Enterobacter hormaechei	798	1	0	0	0	0	0	0	0	0	0	0	0	0	0	0	0	0	0	0	0	0	0
GCA900076165.1	Enterobacter hormaechei	114	1	0	0	0	0	0	0	0	0	0	0	0	0	0	0	0	0	0	0	0	0	0
GCA900076185.1	Enterobacter hormaechei	108	1	0	0	0	0	0	0	0	0	0	0	0	0	0	0	0	0	0	0	0	0	0
GCA900076195.1	Enterobacter hormaechei	133	1	0	0	0	0	0	0	0	0	0	0	0	0	0	0	0	0	0	0	0	0	0
GCA900076205.1	Enterobacter hormaechei	175	1	0	0	0	0	0	0	0	0	0	0	0	0	0	0	0	0	0	0	0	0	0
GCA900076215.1	Enterobacter hormaechei	133	1	0	0	0	0	0	0	0	0	0	0	0	0	0	0	0	0	0	0	0	0	0
GCA900076245.1	Enterobacter hormaechei	419	1	0	0	0	0	0	0	0	0	0	0	0	0	0	0	0	0	0	0	0	0	0
GCA900076305.1	Enterobacter hormaechei	102	1	0	0	0	0	0	0	0	0	0	0	0	0	0	0	0	0	0	0	0	0	0
GCA900076325.1	Enterobacter hormaechei	120	1	0	0	0	0	0	0	0	0	0	0	0	0	0	0	0	0	0	0	0	0	0
GCA900076415.1	Enterobacter hormaechei	801	1	0	0	0	0	0	0	0	0	0	0	0	0	0	0	0	0	0	0	0	0	0
GCA900076465.1	Enterobacter hormaechei	90	1	0	0	0	0	0	0	0	0	0	0	0	0	0	0	0	0	0	0	0	0	0
GCA900076475.1	Enterobacter hormaechei	108	1	0	0	0	0	0	0	0	0	0	0	0	0	0	0	0	0	0	0	0	0	0
GCA900076485.1	Enterobacter roggenkampii	803	1	0	0	0	0	0	0	0	0	0	0	0	0	0	0	0	0	0	0	0	0	0
GCA900076495.1	Enterobacter hormaechei	90	1	0	0	0	0	0	0	0	0	0	0	0	0	0	0	0	0	0	0	0	0	0
GCA900076515.1	Enterobacter hormaechei	168	1	0	0	0	0	0	0	0	0	0	0	0	0	0	0	0	0	0	0	0	0	0
GCA900076625.1	Enterobacter hormaechei	114	1	0	0	0	0	0	0	0	0	0	0	0	0	0	0	0	0	0	0	0	0	0
GCA900076715.1	Enterobacter roggenkampii	803	1	0	0	0	0	0	0	0	0	0	0	0	0	0	0	0	0	0	0	0	0	0
GCA900076925.1	Enterobacter hormaechei	233	1	0	0	0	0	0	0	0	0	0	0	0	0	0	0	0	0	0	0	0	0	0
GCA900076945.1	Enterobacter hormaechei	128	1	0	0	0	0	0	0	0	0	0	0	0	0	0	0	0	0	0	0	0	0	0
GCA900076955.1	Enterobacter hormaechei	182	1	0	0	0	0	0	0	0	0	0	0	0	0	0	0	0	0	0	0	0	0	0
GCA900076965.1	Enterobacter hormaechei	133	1	0	0	0	0	0	0	0	0	0	0	0	0	0	0	0	0	0	0	0	0	0
GCA900077045.1	Enterobacter hormaechei	278	1	0	0	0	0	0	0	0	0	0	0	0	0	0	0	0	0	0	0	0	0	0
GCA900077055.1	Enterobacter hormaechei	65	1	0	0	0	0	0	0	0	0	0	0	0	0	0	0	0	0	0	0	0	0	0
GCA900077065.1	Enterobacter hormaechei	278	1	0	0	0	0	0	0	0	0	0	0	0	0	0	0	0	0	0	0	0	0	0
GCA900077145.1	Enterobacter hormaechei	50	1	0	0	0	0	0	0	0	0	0	0	0	0	0	0	0	0	0	0	0	0	0
GCA900077175.1	Enterobacter hormaechei	118	1	0	0	0	0	0	0	0	0	0	0	0	0	0	0	0	0	0	0	0	0	0
GCA900077185.1	Enterobacter hormaechei	108	1	0	0	0	0	0	0	0	0	0	0	0	0	0	0	0	0	0	0	0	0	0
GCA900077205.1	Enterobacter quasihormaechei	-	1	0	0	0	0	0	0	0	0	0	0	0	0	0	0	0	0	0	0	0	0	0
GCA900077215.1	Enterobacter cloacae	774	1	0	0	0	0	0	0	0	0	0	0	0	0	0	0	0	0	0	0	0	0	0
GCA900077235.1	Enterobacter hormaechei	286	1	0	0	0	0	0	0	0	0	0	0	0	0	0	0	0	0	0	0	0	0	0
GCA900077245.1	Enterobacter hormaechei	286	1	0	0	0	0	0	0	0	0	0	0	0	0	0	0	0	0	0	0	0	0	0
GCA900077255.1	Enterobacter hormaechei	133	1	0	0	0	0	0	0	0	0	0	0	0	0	0	0	0	0	0	0	0	0	0
GCA900077325.1	Enterobacter hormaechei	114	1	0	0	0	0	0	0	0	0	0	0	0	0	0	0	0	0	0	0	0	0	0
GCA900077365.1	Enterobacter hormaechei	264	1	0	0	0	0	0	0	0	0	0	0	0	0	0	0	0	0	0	0	0	0	0
GCA900077385.1	Enterobacter hormaechei	135	1	0	0	0	0	0	0	0	0	0	0	0	0	0	0	0	0	0	0	0	0	0
GCA900077415.1	Enterobacter hormaechei	133	1	0	0	0	0	0	0	0	0	0	0	0	0	0	0	0	0	0	0	0	0	0
GCA900077435.1	Enterobacter hormaechei	133	1	0	0	0	0	0	0	0	0	0	0	0	0	0	0	0	0	0	0	0	0	0
GCA900077445.1	Enterobacter hormaechei	133	1	0	0	0	0	0	0	0	0	0	0	0	0	0	0	0	0	0	0	0	0	0
GCA900077475.1	Enterobacter hormaechei	171	1	0	0	0	0	0	0	0	0	0	0	0	0	1	0	0	0	0	0	0	0	0
GCA900077525.1	Enterobacter hormaechei	118	1	0	0	0	0	0	0	0	0	0	0	0	0	0	0	0	0	0	0	0	0	0
GCA900077545.1	Enterobacter cloacae	610	1	0	0	0	0	0	0	0	0	0	0	0	0	0	0	0	0	0	0	0	0	0
GCA900077575.1	Enterobacter hormaechei	778	1	0	0	0	0	0	0	0	0	0	0	0	0	0	0	0	0	0	0	0	0	0
GCA900077595.1	Enterobacter hormaechei	133	1	0	0	0	0	0	0	0	0	0	0	0	0	0	0	0	0	0	0	0	0	0
GCA900077615.1	Enterobacter hormaechei	114	1	0	0	0	0	0	0	0	0	0	0	0	0	0	0	0	0	0	0	0	0	0
GCA900077625.1	Enterobacter hormaechei	135	1	0	0	0	0	0	0	0	0	0	0	0	0	0	0	0	0	0	0	0	0	0
GCA900077645.1	Enterobacter hormaechei	779	1	0	0	0	0	0	0	0	0	0	0	0	0	0	0	0	0	0	0	0	0	0
GCA900077655.1	Enterobacter hormaechei	798	1	0	0	0	0	0	0	0	0	0	0	0	0	0	0	0	0	0	0	0	0	0
GCA900077685.1	Enterobacter hormaechei	108	1	0	0	0	0	0	0	0	0	0	0	0	0	0	0	0	0	0	0	0	0	0
GCA900077705.1	Enterobacter hormaechei	190	1	0	0	0	0	0	0	0	0	0	0	0	0	0	0	0	0	0	0	0	0	0
GCA900077825.1	Enterobacter hormaechei	133	1	0	0	0	0	0	0	0	0	0	0	0	0	0	0	0	0	0	0	0	0	0
GCA900077835.1	Enterobacter hormaechei	88	1	0	0	0	0	0	0	0	0	0	0	0	0	0	0	0	0	0	0	0	0	0
GCA900077885.1	Enterobacter hormaechei	135	1	0	0	0	0	0	0	0	0	0	0	0	0	0	0	0	0	0	0	0	0	0
GCA900077915.1	Enterobacter hormaechei	133	1	0	0	0	0	0	0	0	0	0	0	0	0	0	0	0	0	0	0	0	0	0
GCA900077935.1	Enterobacter hormaechei	171	1	0	0	0	0	0	0	0	0	0	0	0	0	1	0	0	0	0	0	0	0	0
GCA900077945.1	Enterobacter hormaechei	171	1	0	0	0	0	0	0	0	0	0	0	0	0	1	0	0	0	0	0	0	0	0
GCA900078025.1	Enterobacter hormaechei	267	1	0	0	0	0	0	0	0	0	0	0	0	0	0	0	0	0	0	0	0	0	0
GCA900078035.1	Enterobacter hormaechei	133	1	0	0	0	0	0	0	0	0	0	0	0	0	0	0	0	0	0	0	0	0	0
GCA900078045.1	Enterobacter roggenkampii	-	1	0	0	0	0	0	0	0	0	0	0	0	0	0	0	0	0	0	0	0	0	0
GCA900078075.1	Enterobacter hormaechei	395	1	0	0	0	0	0	0	0	0	0	0	0	0	0	0	0	0	0	0	0	0	0
GCA900078085.1	Enterobacter hormaechei	198	1	0	0	0	0	0	0	0	0	0	0	0	0	0	0	0	0	0	0	0	0	0
GCA900083845.1	Enterobacter hormaechei	801	1	0	0	0	0	0	0	0	0	0	0	0	0	0	0	0	0	0	0	0	0	0
GCA900322725.1	Enterobacter quasihormaechei	873	1	0	0	0	0	0	0	0	0	0	0	0	0	0	0	0	0	0	0	0	0	1
GCA900447335.1	Enterobacter hormaechei	145	1	0	0	0	0	0	0	0	0	0	0	0	0	0	0	0	0	0	0	0	0	0
GCA900557835.1	Enterobacter hormaechei	145	1	0	0	0	0	0	0	0	0	0	0	0	0	0	0	0	0	0	0	0	0	0
GCA900557925.1	Enterobacter hormaechei	135	1	0	0	0	0	0	0	0	0	0	0	0	0	0	0	0	0	0	0	0	0	0
GCA900557935.1	Enterobacter hormaechei	145	1	0	0	0	0	0	0	0	0	0	0	0	0	0	0	0	0	0	0	0	0	0
GCA900557965.1	Enterobacter hormaechei	133	1	0	0	0	0	0	0	0	0	0	0	0	0	0	0	0	0	0	0	0	0	0
GCA900557975.1	Enterobacter hormaechei	135	1	0	0	0	0	0	0	0	0	0	0	0	0	0	0	0	0	0	0	0	0	0
GCA900558085.1	Enterobacter hormaechei	114	1	0	0	0	0	0	0	0	0	0	0	0	0	0	0	0	0	0	0	0	0	0
GCA900558105.1	Enterobacter hormaechei	114	1	0	0	0	0	0	0	0	0	0	0	0	0	0	0	0	0	0	0	0	0	0
GCA900558115.1	Enterobacter hormaechei	133	1	0	0	0	0	0	0	0	0	0	0	0	0	0	0	0	0	0	0	0	0	0
GCA900558235.1	Enterobacter hormaechei	114	1	0	0	0	0	0	0	0	0	0	0	0	0	0	0	0	0	0	0	0	0	0
GCA900558345.1	Enterobacter hormaechei	133	1	0	0	0	0	0	0	0	0	0	0	0	0	0	0	0	0	0	0	0	0	0
GCA900558415.1	Enterobacter hormaechei	145	1	0	0	0	0	0	0	0	0	0	0	0	0	0	0	0	0	0	0	0	0	0
GCA900558425.1	Enterobacter hormaechei	133	1	0	0	0	0	0	0	0	0	0	0	0	0	0	0	0	0	0	0	0	0	0
GCA900558455.1	Enterobacter hormaechei	124	1	0	0	0	0	0	0	0	0	0	0	0	0	0	0	0	0	0	0	0	0	0
GCA900558465.1	Enterobacter hormaechei	118	1	0	0	0	0	0	0	0	0	0	0	0	0	0	0	0	0	0	0	0	0	0
GCA900558555.1	Enterobacter hormaechei	133	1	0	0	0	0	0	0	0	0	0	0	0	0	0	0	0	0	0	0	0	0	0
GCA900558565.1	Enterobacter hormaechei	118	1	0	0	0	0	0	0	0	0	0	0	0	0	0	0	0	0	0	0	0	0	0
GCA900558735.1	Enterobacter hormaechei	278	1	0	0	0	0	0	0	0	0	0	0	0	0	0	0	0	0	0	0	0	0	0
GCA900558745.1	Enterobacter hormaechei	175	1	0	0	0	0	0	0	0	0	0	0	0	0	0	0	0	0	0	0	0	0	0
GCA900558885.1	Enterobacter hormaechei	104	1	0	0	0	0	0	0	0	0	0	0	0	0	0	0	0	0	0	0	0	0	0
GCA900558925.1	Enterobacter hormaechei	108	1	0	0	0	0	0	0	0	0	0	0	0	0	0	0	0	0	0	0	0	0	0
GCA900558955.1	Enterobacter hormaechei	175	1	0	0	0	0	0	0	0	0	0	0	0	0	0	0	0	0	0	0	0	0	0
GCA901484995.1	Enterobacter hormaechei	-	1	0	0	0	0	0	0	0	0	0	0	0	0	0	0	0	0	0	0	0	1	0
GCA902159655.1	Enterobacter cloacae	-	0	1	0	0	0	0	0	0	0	0	0	0	0	0	0	0	0	0	0	0	0	0
GCA902160205.1	Enterobacter hormaechei	145	1	0	0	0	0	0	0	0	0	0	0	0	0	0	0	0	0	0	0	0	0	0
GCA902160255.1	Enterobacter hormaechei	145	1	0	0	0	0	0	0	0	0	0	0	0	0	0	0	0	0	0	0	0	0	0
GCA902387755.1	Enterobacter chengduensis	1065	1	0	0	0	0	0	0	0	0	0	0	0	0	0	0	0	0	0	0	0	0	0
GCA902713455.1	Enterobacter hormaechei	93	1	0	0	0	0	0	0	0	0	0	0	0	0	0	0	0	0	0	0	0	0	0
GCA902713475.1	Enterobacter hormaechei	93	1	0	0	0	0	0	0	0	0	0	0	0	0	0	0	0	0	0	0	0	0	0
GCA902807155.1	Enterobacter kobei	1001	1	0	0	0	0	0	0	0	0	0	0	0	0	0	0	0	0	0	0	0	0	0
GCA902807225.1	Enterobacter kobei	1001	1	0	0	0	0	0	0	0	0	0	0	0	0	0	0	0	0	0	0	0	0	0
*1 represent present while 0 represent absent.

## Sheet: Table S4
Table S4. Plasmids and resistance genes of 11 MCR-CREC
Isolate	Number of contigs	Sequence	Length (bp)	Plasmid replicons	AMR genes
ECC27	6	Chr1	4570224		blaACT-41, fosA, tet(34), catA1, oqxB9, oqxA9
		Plas1	115924	IncFIB
		Plas2 (pECC27-MCR-9)	274120	IncHI2A, IncHI2, RepA	ant(2’’)-Ia, aadA2, sul1, qnrA1, sul1, dfrA16, aadA2, sul1, blaCTX-M-9, mcr-9.2
		Plas3 (pECC27-NDM)	53096	IncX3	blaNDM-1, ble-MBL, blaSHV-12
		Plas4	6364	Col440II
		Plas5	79223	IncFII, IncFIB	tet(D), dfrA14, sul2, aph(3’’)-Ib, aph(6)-Id, blaTEM-1
ECC30	5	1	4572992		blaACT-41, fosA, tet(34), catA1, oqxB9, oqxA9
		2 (pECC30-MCR-9)	295898	IncHI2A, IncHI2, RepA	ant(2’’)-Ia, aadA2, sul1, qnrA1, sul1, tet(A), aac(6’)-Ib-AKT, blaSHV-12, dfrA16, aadA2, sul1, blaCTX-M-9, mcr-9.2
		3	114700	IncFIB
		4 (pECC30-NDM)	53097	IncX3	blaNDM-1, ble-MBL, blaSHV-12
		5	6365	Col440II
ECC45	13	1	4984736		oqxB9, oqxA9, blaACT-17, fosA, tet(34), blaTEM-1,catA1
		2 (pECC45-MCR-9)	294342	IncHI2, RepA, IncHI2A	mcr-9.1, aph(6)-Id, aph(3’’)-Ib, dfrA19, aac(6’)-Ib-AKT, blaSHV-12, sul1, blaDHA-1, qnrB4, sul1, ere(A), arr-269927220, aac(3)-II, aac(6’)-IIc, catA2, tet(D)
		3 (pECC45-NDM)	53094	IncX3	blaNDM-1, ble-MBL, blaSHV-12
		4 (pECC45-IMP-4)	43263	IncN	blaIMP-4, qnrS1
		5	32502
		6	7276
		7	4096	Col440I
		8	4035
		9	2232
		10	2158
		11	1164
		12	729
		13	669
ECC46	8	1	4967332		blaACT-17, fosA, tet(34), blaTEM-1, catA1, oqxB9, oqxA9
		2 (pECC46-MCR-9)	310113	IncHI2A, IncHI2, RepA	catA2, tet(D), mcr-9.1, aac(6’)-Ib-AKT, dfrA19, aph(3’’)-Ib, aph(6)-Id, blaSHV-12, sul1, blaDHA-1, qnrB4, sul1, ere(A), arr-269927220, aac(3)-II, aac(6’)-IIc
		3 (pECC46-NDM)	53094	IncX3	blaNDM-1, ble-MBL, blaSHV-12
		4 (pECC46-IMP-4)	43226	IncN	blaIMP-4, qnrS1
		5	32508
		6	4096	Col440I
		7	2152
		8	1178
ECC47	6	1	4792716		catA1, blaTEM-1, tet(34), fosA, blaACT-17, oqxA9, oqxB9
		2 (pECC47-MCR-9)	310893	IncHI2A, IncHI2, RepA	catA2, tet(D), mcr-9.1, blaSHV-12, aac(6’)-Ib-AKT, dfrA19, aph(3’’)-Ib, aph(6)-Id, sul1, blaDHA-1, qnrB4, sul1, ere(A), arr-269927220, aac(3)-II, aac(6’)-IIc
		3 (pECC47-NDM)	53097	IncX3	blaNDM-1, ble-MBL, blaSHV-12
		4 (pECC47-IMP-4)	44091	IncN	blaIMP-4, qnrS1
		5	32527
		6	4096	Col440I, Col440II
ECC48	6	1	4967121		blaACT-17, fosA, tet(34), blaTEM-1, catA1, oqxB9, oqxA9
		2 (pECC48-MCR-9)	310113	IncHI2A, IncHI2, RepA	catA2, tet(D), mcr-9.1, aph(6)-Id, aph(3’’)-Ib, dfrA19, aac(6’)-Ib-AKT, blaSHV-12, sul1, blaDHA-1, qnrB4, sul1, ere(A), arr-269927220, aac(3)-II, aac(6’)-IIc
		3 (pECC48-NDM)	53094	IncX3	blaNDM-1, ble-MBL, blaSHV-12
		4 (pECC48-IMP-4)	43263	IncN	blaIMP-4, qnrS1
		5	32527
		6	4096	Col440II, Col440I
ECC59	8	1	4743586		blaACT-83, fosA, tet(34), catA1, oqxB9, oqxA9
		2	272385	IncHI2A, IncHI2, RepA	ant(2’’)-Ia, aadA2, sul1, qnrA1, sul1, tet(A), blaSHV-12, dfrA16, aadA2, sul1
		3 (pECC59-MCR-10)	64293	IncFIA	mcr-10.1
		4 (pECC59-NDM)	53378	IncX3	blaNDM-1, ble-MBL, blaSHV-12
		5	37406
		6	4935	ColRNAI, Col440II
		7	2495	ColRNAI
		8	2020
ECC60	8	Chr1	4743445		blaACT-83,fosA,tet(34),catA1,oqxB9,oqxA9
		Plas1	2494	ColRNAI
		Plas2	277693	IncHI2A, IncHI2, RepA	ant(2’’)-Ia, aadA2, sul1, qnrA1, sul1, tet(A), blaSHV-12, dfrA16, aadA2, sul1
		Plas3	37406
		Plas4	4934	Col440II, ColRNAI
		Plas5 (pECC60-NDM)	53378	IncX3	blaNDM-1, ble-MBL, blaSHV-12
		Plas6	60274
		Plas7 (pECC60-MCR-10)	64293	IncFIA	mcr-10.1
ECC65	6	Chr1	4573945		blaACT-41, fosA, tet(34), catA1, oqxB9, oqxA9
		Plas1	114699	IncFIB
		Plas2 (pECC65-MCR-9)	295898	IncHI2A, IncHI2, RepA	ant(2’’)-Ia, aadA2, sul1, qnrA1, sul1, tet(A), aac(6’)-Ib-AKT, blaSHV-12, dfrA16, aadA2, sul1, blaCTX-M-9, mcr-9.2
		Plas3 (pECC65-NDM)	53096	IncX3	blaNDM-1, ble-MBL, blaSHV-12
		Plas4	6364	Col440II, ColRNAI
		Plas5	79223	IncFII, IncFIB	tet(D), dfrA14, sul2, aph(3’’)-Ib, aph(6)-Id, blaTEM-1
ECC72	4	Chr1	4820180	pENTAS02	blaACT-28, fosA, tet(34), catA1, oqxA10, oqxB4
		Plas1 (pECC72-MCR-10)	137379	IncFII, IncFIB	mcr-10.1
		Plas2	2495	ColRNAI
		Plas3 (pECC72-NDM)	54035	IncX3	blaNDM-1, ble-MBL, blaSHV-12
ECC116	8	1	4656853		blaACT-83, fosA, tet(34), catA1, oqxB9, oqxA9
		2 (pECC116-MCR-9)	334517	IncHI2A, IncHI2, RepA	blaTEM-1, dfrA19, aph(3’’)-Ib, aph(6)-Id, mcr-9.1, tet(D), catA2, blaSHV-12, sul1, blaDHA-1, qnrB4, sul1, ere(A), arr-269927220, aac(3)-II, aac(6’)-IIc
		3	68758	IncFIB, IncR	qnrS1
		4 (pECC116-NDM)	53097	IncX3	blaNDM-1, ble-MBL, blaSHV-12
		5	28880
		6	4935	ColRNAI, Col440II
		7	4569	Col440I
		8	4508
The AMR genes in red were carbapenemase-encoding genes and mcr genes.

## Sheet: Table S5
Table S5. Distribution of 309 mcr-9-positive isolates and comparative genomic coverage on three mcr-9 representive plasmids
GenBank Accession Number	Taxonomy	Location	pECC116-MCR-9	pECC47-MCR-9	pECC65-MCR-9
GCA1022425.1	Enterobacter hormaechei	USA	0.8364	0.9208	0.8788
GCA1022515.1	Enterobacter hormaechei	USA	0.82	0.9222	0.8818
GCA1022605.1	Enterobacter hormaechei	USA	0.8325	0.9026	0.8485
GCA1023375.1	Enterobacter hormaechei	USA	0.8421	0.9298	0.8829
GCA1023395.1	Enterobacter hormaechei	USA	0.8343	0.92	0.8806
GCA1052955.1	Enterobacter hormaechei	USA: WA	0.8454	0.9905	0.899
GCA1054075.1	Enterobacter hormaechei	USA: WA	0.8722	0.9898	0.8924
GCA10591305.1	Enterobacter hormaechei	USA	0.7966	0.9347	0.9056
GCA10598465.1	Enterobacter hormaechei	USA	0.8439	0.9339	0.8806
GCA11044215.1	Enterobacter hormaechei	China:Wenzhou	0.8487	0.9903	0.8987
GCA11045335.1	Enterobacter hormaechei	China:wenzhou	0.8324	0.926	0.8472
GCA12562255.1	Enterobacter hormaechei	Egypt: Cairo	0.6911	0.8094	0.9092
GCA12974405.1	Enterobacter hormaechei	Italy: Milan	0.7897	0.892	0.9772
GCA13046845.1	Enterobacter hormaechei	Egypt: Qena	0.7004	0.8501	0.9359
GCA1317055.2	Enterobacter roggenkampii	South Africa: Durban	0.7628	0.9051	0.8705
GCA1317225.2	Enterobacter kobei	South Africa: Durban	0.7822	0.9228	0.8767
GCA13265685.1	Enterobacter hormaechei	Egypt: Qena	0.7004	0.8501	0.9359
GCA13697185.1	Enterobacter hormaechei	Czech Republic: Ceske Budejovice	0.8292	0.947	0.8921
GCA13873515.1	Enterobacter hormaechei	Czech Republic: Kolin	0.748	0.8369	0.912
GCA13873655.1	Enterobacter hormaechei	Czech Republic: Tabor	0.832	0.9501	0.8981
GCA13873945.1	Enterobacter hormaechei	Czech Republic: Ceske Budejovice	0.8329	0.951	0.8991
GCA14117285.1	Enterobacter hormaechei	China: Hangzhou	0.7922	0.8954	0.9896
GCA14190075.1	Enterobacter hormaechei	Viet Nam:Hanoi	0.8128	0.9025	0.974
GCA14190135.1	Enterobacter hormaechei	Viet Nam:Hanoi	0.8255	0.9675	0.9
GCA1471215.1	Enterobacter hormaechei	Croatia	0.8028	0.9215	0.8763
GCA1471915.1	Enterobacter hormaechei	Spain	0.8238	0.9173	0.8707
GCA1471975.1	Enterobacter hormaechei	Spain	0.8238	0.9173	0.8707
GCA1472455.1	Enterobacter hormaechei	Croatia	0.8047	0.924	0.8853
GCA1472595.1	Enterobacter kobei	Spain	0.7817	0.8673	0.9713
GCA1472685.1	Enterobacter hormaechei	Spain	0.8807	0.964	0.8806
GCA1472815.1	Enterobacter hormaechei	Croatia	0.8052	0.9244	0.8857
GCA1473015.1	Enterobacter hormaechei	Taiwan	0.8352	0.9001	0.8206
GCA1475405.1	Enterobacter hormaechei	Romania	0.8001	0.9133	0.8728
GCA1475415.1	Enterobacter hormaechei	Croatia	0.805	0.9239	0.8788
GCA1482465.1	Enterobacter asburiae	Denmark	0.7917	0.9298	0.8901
GCA1482565.1	Enterobacter asburiae	NA	0.7913	0.926	0.8904
GCA1482625.1	Enterobacter asburiae	Denmark	0.792	0.9296	0.8902
GCA14842795.1	Enterobacter hormaechei	Pakistan	0.8202	0.9487	0.9024
GCA14902665.1	Enterobacter hormaechei	USA: MA, Boston	0.8426	0.9325	0.8929
GCA14903445.1	Enterobacter hormaechei	USA: MA, Boston	0.8274	0.9536	0.8861
GCA14903465.1	Enterobacter hormaechei	USA: MA, Boston	0.8199	0.9459	0.8778
GCA15137995.1	Enterobacter hormaechei	Japan:Tokyo	0.716	0.8628	0.9771
GCA15138375.1	Enterobacter asburiae	Japan:Tokyo	0.6851	0.8175	0.9035
GCA1518415.1	Enterobacter hormaechei	USA	0.8167	0.9171	0.871
GCA1518545.1	Enterobacter hormaechei	USA	0.8473	0.937	0.8838
GCA1524915.1	Enterobacter hormaechei	Australia	0.8089	0.9049	0.863
GCA1524995.1	Enterobacter hormaechei	Australia	0.799	0.9172	0.8854
GCA15535055.1	Enterobacter hormaechei	China: Hangzhou	0.7486	0.8832	0.9453
GCA15681205.1	Enterobacter hormaechei	China	0.7173	0.85	0.949
GCA15681355.1	Enterobacter hormaechei	Israel	0.7435	0.8344	0.937
GCA15682055.1	Enterobacter hormaechei	Russia	0.8218	0.9344	0.8896
GCA15682075.1	Enterobacter hormaechei	Australia: Brisbane	0.8052	0.9288	0.8821
GCA15682295.1	Enterobacter hormaechei	Canada: Toronto	0.8206	0.9044	0.8745
GCA15682555.1	Enterobacter hormaechei	USA	0.7976	0.92	0.8862
GCA15683035.1	Enterobacter hormaechei	Canada: Toronto	0.8205	0.9043	0.8743
GCA15684935.1	Enterobacter hormaechei	Australia: Brisbane	0.7876	0.913	0.8663
GCA15685455.1	Enterobacter cloacae	NA	0.7528	0.8452	0.9596
GCA15685475.1	Enterobacter kobei	Australia: Brisbane	0.8028	0.9223	0.8773
GCA15959185.1	Enterobacter hormaechei	Australia: Brisbane	0.8088	0.9123	0.877
GCA15959505.1	Enterobacter hormaechei	Australia: Brisbane	0.8259	0.9043	0.877
GCA15959985.1	Enterobacter hormaechei	China	0.7152	0.8485	0.9459
GCA16427645.1	Enterobacter hormaechei	France	0.7371	0.8441	0.9582
GCA16427655.1	Enterobacter hormaechei	France	0.7399	0.8604	0.9614
GCA16427675.1	Enterobacter quasihormaechei	France	0.7573	0.856	0.9481
GCA16427725.1	Enterobacter hormaechei	France	0.7332	0.8571	0.9573
GCA16427805.1	Enterobacter asburiae	France	0.7256	0.8196	0.9176
GCA16427965.1	Enterobacter quasihormaechei	France	0.7271	0.8292	0.9142
GCA16427975.1	Enterobacter quasihormaechei	France	0.7542	0.8522	0.9432
GCA16428015.1	Enterobacter hormaechei	France	0.6969	0.8258	0.9164
GCA16428065.1	Enterobacter hormaechei	France	0.7884	0.8714	0.9517
GCA16428155.1	Enterobacter quasihormaechei	France	0.7227	0.8274	0.9161
GCA16428185.1	Enterobacter hormaechei	France	0.7234	0.8426	0.9427
GCA16428215.1	Enterobacter hormaechei	France	0.7181	0.8559	0.958
GCA16428245.1	Enterobacter hormaechei	France	0.7488	0.8725	0.9549
GCA16428285.1	Enterobacter hormaechei	France	0.7391	0.8302	0.9383
GCA16428305.1	Enterobacter hormaechei	France	0.7401	0.8374	0.9465
GCA16428385.1	Enterobacter hormaechei	France	0.7297	0.8249	0.9194
GCA16428485.1	Enterobacter hormaechei	France	0.7029	0.8335	0.9432
GCA16428495.1	Enterobacter quasihormaechei	France	0.7542	0.8526	0.9424
GCA16428505.1	Enterobacter quasihormaechei	France	0.7567	0.8545	0.9529
GCA16632415.1	Enterobacter hormaechei	France	0.8162	0.9053	0.8743
GCA16632745.1	Enterobacter hormaechei	France	0.8211	0.9106	0.8816
GCA16632785.1	Enterobacter hormaechei	France	0.8168	0.9058	0.8785
GCA16632845.1	Enterobacter hormaechei	France	0.7741	0.8829	0.9652
GCA16632955.1	Enterobacter quasihormaechei	France	0.7567	0.8538	0.9188
GCA16633045.1	Enterobacter quasihormaechei	France	0.7433	0.8403	0.932
GCA16633055.1	Enterobacter quasihormaechei	France	0.739	0.8349	0.9223
GCA16633145.1	Enterobacter hormaechei	France	0.735	0.8243	0.9192
GCA16633165.1	Enterobacter hormaechei	France	0.7434	0.8376	0.9343
GCA16633175.1	Enterobacter hormaechei	France	0.7145	0.8065	0.9181
GCA16633285.1	Enterobacter hormaechei	France	0.7173	0.8384	0.9374
GCA16633365.1	Enterobacter hormaechei	France	0.7508	0.8414	0.9395
GCA16633415.1	Enterobacter hormaechei	France	0.7302	0.8533	0.9547
GCA16633475.1	Enterobacter quasihormaechei	France	0.7436	0.8406	0.9215
GCA16633505.1	Enterobacter quasihormaechei	France	0.739	0.8348	0.9255
GCA16633515.1	Enterobacter quasihormaechei	France	0.7292	0.8262	0.9089
GCA16633605.1	Enterobacter quasihormaechei	France	0.727	0.8231	0.9134
GCA16633615.1	Enterobacter quasihormaechei	France	0.7533	0.852	0.9433
GCA16633665.1	Enterobacter hormaechei	France	0.7166	0.8164	0.9115
GCA16633725.1	Enterobacter hormaechei	France	0.7544	0.8665	0.9642
GCA16633835.1	Enterobacter hormaechei	France	0.7275	0.8225	0.9179
GCA16633945.1	Enterobacter hormaechei	France	0.7369	0.8331	0.937
GCA16633995.1	Enterobacter quasihormaechei	France	0.7413	0.8376	0.9285
GCA16634125.1	Enterobacter hormaechei	France	0.7445	0.8351	0.9316
GCA16634155.1	Enterobacter hormaechei	France	0.7381	0.8354	0.9348
GCA16634225.1	Enterobacter hormaechei	France	0.7525	0.8522	0.956
GCA16634365.1	Enterobacter quasihormaechei	France	0.751	0.8492	0.9397
GCA16756655.1	Enterobacter roggenkampii	Japan:Osaka	0.7132	0.8425	0.9436
GCA16767735.1	Enterobacter hormaechei	Australia:Victoria	0.8296	0.9205	0.8637
GCA16767755.1	Enterobacter hormaechei	Australia:Victoria	0.8296	0.9205	0.8637
GCA16772875.1	Enterobacter hormaechei	Australia: Melbourne	0.8187	0.914	0.8806
GCA16772905.1	Enterobacter hormaechei	Australia: Melbourne	0.7508	0.8807	0.9381
GCA16772915.1	Enterobacter hormaechei	Australia: Melbourne	0.8285	0.924	0.899
GCA16773015.1	Enterobacter hormaechei	Australia: Melbourne	0.758	0.8884	0.9458
GCA16773055.1	Enterobacter hormaechei	Australia: Melbourne	0.8138	0.9081	0.8936
GCA16773065.1	Enterobacter hormaechei	Australia: Melbourne	0.7789	0.899	0.9497
GCA16773095.1	Enterobacter hormaechei	Australia: Melbourne	0.8184	0.9134	0.8793
GCA16773115.1	Enterobacter hormaechei	Australia: Melbourne	0.8082	0.9027	0.8805
GCA16773135.1	Enterobacter hormaechei	Australia: Melbourne	0.7544	0.8845	0.9388
GCA16773155.1	Enterobacter hormaechei	Australia: Melbourne	0.7544	0.8845	0.9381
GCA16773195.1	Enterobacter hormaechei	Australia: Melbourne	0.8187	0.914	0.8806
GCA16773995.1	Enterobacter hormaechei	Australia: Melbourne	0.8187	0.914	0.8806
GCA16774045.1	Enterobacter hormaechei	Australia: Melbourne	0.8113	0.9061	0.8618
GCA16774115.1	Enterobacter hormaechei	Australia: Melbourne	0.8285	0.924	0.899
GCA16774135.1	Enterobacter hormaechei	Australia: Melbourne	0.8282	0.9233	0.8923
GCA16774155.1	Enterobacter hormaechei	Australia: Melbourne	0.8187	0.914	0.8806
GCA16774175.1	Enterobacter hormaechei	Australia: Melbourne	0.7544	0.8845	0.9388
GCA16774195.1	Enterobacter hormaechei	Australia: Melbourne	0.7789	0.899	0.9497
GCA16774215.1	Enterobacter hormaechei	Australia: Melbourne	0.8187	0.914	0.8806
GCA16774235.1	Enterobacter hormaechei	Australia: Melbourne	0.7544	0.8845	0.9388
GCA16774245.1	Enterobacter hormaechei	Australia: Melbourne	0.8187	0.914	0.8806
GCA16774265.1	Enterobacter hormaechei	Australia: Melbourne	0.8187	0.914	0.8806
GCA16774285.1	Enterobacter hormaechei	Australia: Melbourne	0.8187	0.914	0.8802
GCA17328385.1	Enterobacter hormaechei	USA:Boston	0.8359	0.9336	0.8868
GCA17347425.1	Enterobacter asburiae	Japan:Chiba	0.7959	0.9442	0.8636
GCA17498325.1	Enterobacter hormaechei	France	0.7461	0.8705	0.9489
GCA17498385.1	Enterobacter ludwigii	France	0.7022	0.86	0.9834
GCA17498405.1	Enterobacter ludwigii	France	0.7022	0.86	0.9834
GCA17599205.1	Enterobacter roggenkampii	China	0.7429	0.896	0.9956
GCA17829895.1	Enterobacter hormaechei	USA	0.7931	0.9389	0.8805
GCA17829935.1	Enterobacter hormaechei	USA	0.7959	0.9513	0.8911
GCA17829945.1	Enterobacter hormaechei	USA	0.7931	0.9389	0.8805
GCA18066385.1	Enterobacter hormaechei	USA	0.8047	0.9318	0.9336
GCA18066405.1	Enterobacter hormaechei	USA	0.8031	0.9293	0.9314
GCA18066415.1	Enterobacter hormaechei	USA	0.8032	0.9284	0.9313
GCA18066605.1	Enterobacter hormaechei	USA	0.8047	0.9317	0.9335
GCA18066675.1	Enterobacter hormaechei	USA	0.8025	0.9284	0.93
GCA18067365.1	Enterobacter hormaechei	USA	0.8042	0.9317	0.9325
GCA18085525.1	Enterobacter hormaechei	France	0.7421	0.8368	0.9461
GCA18085625.1	Enterobacter hormaechei	France	0.741	0.8353	0.9441
GCA18420175.1	Enterobacter hormaechei	Germany	0.8387	0.9633	0.9084
GCA18422355.1	Enterobacter hormaechei	Germany	0.7555	0.8548	0.9509
GCA18438575.1	Enterobacter hormaechei	Germany	0.8235	0.91	0.884
GCA18440195.1	Enterobacter hormaechei	Germany	0.7247	0.819	0.9075
GCA18440235.1	Enterobacter hormaechei	Germany	0.747	0.8411	0.9308
GCA18441245.1	Enterobacter hormaechei	Germany	0.7359	0.8555	0.9455
GCA18441405.1	Enterobacter hormaechei	Germany	0.7419	0.862	0.9505
GCA18447055.1	Enterobacter hormaechei	Germany	0.7359	0.8555	0.9453
GCA18596575.1	Enterobacter hormaechei	China: Chengdu, Sichuan	0.7622	0.8682	0.9835
GCA18596745.1	Enterobacter hormaechei	China: Chengdu, Sichuan	0.872	0.9908	0.8928
GCA18597245.1	Enterobacter kobei	China: Chengdu, Sichuan	0.7861	0.9335	0.9235
GCA18597425.1	Enterobacter hormaechei	China: Chengdu, Sichuan	0.764	0.8686	0.9805
GCA18597905.1	Enterobacter hormaechei	China: Chengdu, Sichuan	0.7622	0.8682	0.9835
GCA18598005.1	Enterobacter hormaechei	China: Chengdu, Sichuan	0.872	0.9908	0.8928
GCA18599065.1	Enterobacter asburiae	China: Chengdu, Sichuan	0.7917	0.9359	0.877
GCA18881305.1	Enterobacter roggenkampii	Germany: Heidelberg	0.7066	0.8265	0.939
GCA18881315.1	Enterobacter roggenkampii	Germany: Heidelberg	0.714	0.832	0.9424
GCA18881365.1	Enterobacter roggenkampii	Germany: Heidelberg	0.7074	0.824	0.9377
GCA18881385.1	Enterobacter roggenkampii	Germany: Heidelberg	0.7088	0.8262	0.9401
GCA18881405.1	Enterobacter roggenkampii	Germany: Heidelberg	0.7047	0.8191	0.9351
GCA18881415.1	Enterobacter roggenkampii	Germany: Heidelberg	0.7086	0.8289	0.9416
GCA18881445.1	Enterobacter roggenkampii	Germany: Heidelberg	0.7095	0.8271	0.9409
GCA18881465.1	Enterobacter roggenkampii	Germany: Heidelberg	0.7082	0.8248	0.9386
GCA18881485.1	Enterobacter roggenkampii	Germany: Heidelberg	0.7047	0.8191	0.9351
GCA19660055.1	Enterobacter hormaechei	China	0.7761	0.9005	0.8225
GCA19660305.1	Enterobacter hormaechei	China	0.7761	0.9005	0.8225
GCA19837085.1	Enterobacter hormaechei	China: Changsha	0.7844	0.9079	0.824
GCA19837135.1	Enterobacter hormaechei	China: Changsha	0.8751	0.9418	0.863
GCA19998725.1	Enterobacter hormaechei	China: Jiamusi, Heilongjiang Province	0.837	0.9358	0.832
GCA2151825.1	Enterobacter hormaechei	USA: Massachusetts, Boston	0.7613	0.9021	0.9009
GCA2151915.1	Enterobacter hormaechei	USA: Massachusetts, Boston	0.7921	0.9148	0.873
GCA2177145.2	Enterobacter hormaechei	USA: North Carolina	0.8287	0.9343	0.8912
GCA2208275.1	Enterobacter hormaechei	Australia: Adelaide	0.8294	0.9302	0.9011
GCA2208285.1	Enterobacter kobei	Australia: Adelaide	0.7078	0.8477	0.9629
GCA2334635.1	Enterobacter kobei	NA	0.7288	0.8709	0.9832
GCA2334865.1	Enterobacter hormaechei	NA	0.6953	0.8169	0.9162
GCA2417315.1	Enterobacter hormaechei	South Africa:Pretoria	0.8294	0.9544	0.8919
GCA2510085.1	Enterobacter hormaechei	South Africa:Pretoria	0.8281	0.953	0.8912
GCA2740835.1	Enterobacter hormaechei	Romania: Targu Mures	0.819	0.9055	0.9112
GCA2740875.1	Enterobacter hormaechei	Romania: Targu Mures	0.8003	0.9137	0.8732
GCA2785655.1	Enterobacter hormaechei	China: Hangzhou	0.8649	0.9681	0.8867
GCA2785785.1	Enterobacter kobei	China: Hangzhou	0.8162	0.9656	0.8824
GCA2785795.1	Enterobacter kobei	China: Hangzhou	0.7135	0.8558	0.9655
GCA2785805.1	Enterobacter hormaechei	China: Hangzhou	0.8698	0.9811	0.9039
GCA2785945.1	Enterobacter kobei	China: Hangzhou	0.712	0.8549	0.9652
GCA2919685.1	Enterobacter hormaechei	USA	0.8541	0.9352	0.8836
GCA2936065.2	Enterobacter hormaechei	USA: North Carolina	0.8244	0.9256	0.8839
GCA2936085.2	Enterobacter hormaechei	USA: North Carolina	0.8243	0.9277	0.8868
GCA2936125.2	Enterobacter hormaechei	USA: North Carolina	0.8208	0.9218	0.8839
GCA2936775.2	Enterobacter hormaechei	USA: North Carolina	0.8243	0.9277	0.8868
GCA2936795.2	Enterobacter hormaechei	USA: North Carolina	0.8124	0.9061	0.8622
GCA2968455.1	Enterobacter hormaechei	NA	0.7854	0.9038	0.8837
GCA3031755.1	Enterobacter hormaechei	USA:Boston	0.7636	0.9047	0.9049
GCA3054635.1	Enterobacter hormaechei	USA:New York City	0.8364	0.9388	0.8876
GCA3204095.1	Enterobacter hormaechei	NA	0.8562	0.9495	0.8888
GCA3260505.1	Enterobacter hormaechei	NA	0.7631	0.895	0.9021
GCA3289705.1	Enterobacter hormaechei	France	0.7076	0.8267	0.9279
GCA3324425.1	Enterobacter hormaechei	NA	0.8295	0.9236	0.8615
GCA3400705.1	Enterobacter hormaechei	USA: Palo Alto, California	0.8175	0.915	0.8497
GCA3408555.1	Enterobacter hormaechei	NA	0.8393	0.9313	0.883
GCA3428425.1	Enterobacter hormaechei	China: Sichuan, Chengdu	0.7667	0.9036	0.9938
GCA3660125.1	Enterobacter hormaechei	Australia: Sydney	0.8549	0.9509	0.889
GCA3687945.1	Enterobacter hormaechei	Poland	0.7764	0.9248	0.8553
GCA3688225.1	Enterobacter hormaechei	Spain	0.7548	0.8508	0.9496
GCA3693465.1	Enterobacter hormaechei	France	0.7791	0.9174	0.8937
GCA3964705.1	Enterobacter asburiae	China: Chengdu, Sichuan	0.7937	0.9373	0.9164
GCA3964845.1	Enterobacter hormaechei	China: Chengdu, Sichuan	0.7897	0.8808	0.9525
GCA3965095.1	Enterobacter hormaechei	China: Sichuan	0.718	0.8683	0.9868
GCA3965465.1	Enterobacter hormaechei	China: Chengdu, Sichuan	0.7616	0.8965	0.9765
GCA3965635.1	Enterobacter hormaechei	China: Chengdu, Sichuan	0.7605	0.8635	0.9776
GCA3965735.1	Enterobacter hormaechei	China: Chengdu, Sichuan	0.8422	0.9299	0.8777
GCA3977165.1	Enterobacter hormaechei	Egypt	0.7749	0.8792	0.9861
GCA3986785.1	Enterobacter hormaechei	China: Chengdu, Sichuan	0.8893	0.9892	0.8956
GCA4146255.1	Enterobacter quasihormaechei	France	0.8513	0.9164	0.8151
GCA534555.1	Enterobacter hormaechei	NA	0.7879	0.9202	0.8873
GCA724505.1	Enterobacter hormaechei	USA	0.8127	0.9066	0.9021
GCA7556795.1	Enterobacter hormaechei	NA	0.745	0.8435	0.9416
GCA8923375.1	Enterobacter hormaechei	Brazil: Belo Horizonte	0.7434	0.8236	0.9371
GCA8931405.1	Enterobacter hormaechei	Australia: Sydney	0.8201	0.9166	0.8874
GCA8931545.1	Enterobacter kobei	Australia: Sydney	0.807	0.9226	0.8821
GCA8931645.1	Enterobacter hormaechei	Australia: Sydney	0.8174	0.9456	0.8953
GCA900075055.1	Enterobacter hormaechei	United Kingdom	0.7863	0.9194	0.8872
GCA900075105.1	Enterobacter hormaechei	United Kingdom	0.7164	0.8513	0.9615
GCA900075155.1	Enterobacter hormaechei	United Kingdom	0.7904	0.9264	0.8907
GCA900075175.1	Enterobacter hormaechei	United Kingdom	0.7082	0.822	0.9081
GCA900075205.1	Enterobacter hormaechei	United Kingdom	0.7199	0.8551	0.9696
GCA900075235.1	Enterobacter hormaechei	United Kingdom	0.8148	0.9391	0.8932
GCA900075285.1	Enterobacter hormaechei	United Kingdom	0.8364	0.9251	0.8939
GCA900075305.1	Enterobacter hormaechei	United Kingdom	0.8111	0.9143	0.8804
GCA900075325.1	Enterobacter hormaechei	United Kingdom	0.7913	0.9382	0.8916
GCA900075385.1	Enterobacter hormaechei	United Kingdom	0.8228	0.9173	0.8829
GCA900075405.1	Enterobacter hormaechei	United Kingdom	0.7919	0.9161	0.8738
GCA900075465.1	Enterobacter hormaechei	United Kingdom	0.8307	0.9552	0.8844
GCA900075545.1	Enterobacter cloacae	United Kingdom	0.8419	0.9436	0.8848
GCA900075635.1	Enterobacter hormaechei	United Kingdom	0.7272	0.8507	0.954
GCA900075735.1	Enterobacter hormaechei	United Kingdom	0.8074	0.9357	0.869
GCA900075755.1	Enterobacter hormaechei	United Kingdom	0.7509	0.8626	0.9793
GCA900075765.1	Enterobacter hormaechei	United Kingdom	0.8083	0.9367	0.8691
GCA900075805.1	Enterobacter hormaechei	United Kingdom	0.826	0.9241	0.8805
GCA900075885.1	Enterobacter hormaechei	United Kingdom	0.8033	0.9076	0.8699
GCA900076015.1	Enterobacter hormaechei	United Kingdom	0.7365	0.8304	0.9328
GCA900076075.1	Enterobacter hormaechei	United Kingdom	0.8491	0.9484	0.8963
GCA900076185.1	Enterobacter hormaechei	United Kingdom	0.8101	0.9279	0.8833
GCA900076195.1	Enterobacter hormaechei	United Kingdom	0.7138	0.8431	0.9507
GCA900076205.1	Enterobacter hormaechei	United Kingdom	0.8294	0.9339	0.8959
GCA900076305.1	Enterobacter hormaechei	United Kingdom	0.821	0.9184	0.8656
GCA900076325.1	Enterobacter hormaechei	United Kingdom	0.8383	0.9355	0.8873
GCA900076465.1	Enterobacter hormaechei	United Kingdom	0.7831	0.9188	0.8765
GCA900076475.1	Enterobacter hormaechei	United Kingdom	0.8086	0.9218	0.879
GCA900076485.1	Enterobacter roggenkampii	United Kingdom	0.7253	0.8551	0.9551
GCA900076495.1	Enterobacter hormaechei	United Kingdom	0.8103	0.9545	0.8983
GCA900076515.1	Enterobacter hormaechei	United Kingdom	0.8365	0.9394	0.891
GCA900076625.1	Enterobacter hormaechei	United Kingdom	0.7411	0.8507	0.962
GCA900076715.1	Enterobacter roggenkampii	United Kingdom	0.8123	0.9376	0.8723
GCA900076925.1	Enterobacter hormaechei	United Kingdom	0.8124	0.9341	0.8818
GCA900076955.1	Enterobacter hormaechei	United Kingdom	0.8042	0.9422	0.8912
GCA900076965.1	Enterobacter hormaechei	United Kingdom	0.8331	0.9299	0.8829
GCA900077045.1	Enterobacter hormaechei	United Kingdom	0.7452	0.8568	0.9727
GCA900077055.1	Enterobacter hormaechei	United Kingdom	0.7972	0.9156	0.8695
GCA900077065.1	Enterobacter hormaechei	United Kingdom	0.7429	0.8588	0.9712
GCA900077175.1	Enterobacter hormaechei	United Kingdom	0.7503	0.8533	0.9695
GCA900077235.1	Enterobacter hormaechei	United Kingdom	0.839	0.9064	0.8662
GCA900077245.1	Enterobacter hormaechei	United Kingdom	0.8445	0.9152	0.8716
GCA900077325.1	Enterobacter hormaechei	United Kingdom	0.816	0.9544	0.9051
GCA900077415.1	Enterobacter hormaechei	United Kingdom	0.797	0.9336	0.895
GCA900077435.1	Enterobacter hormaechei	United Kingdom	0.8008	0.9376	0.9028
GCA900077445.1	Enterobacter hormaechei	United Kingdom	0.8011	0.938	0.9028
GCA900077525.1	Enterobacter hormaechei	United Kingdom	0.8417	0.9328	0.8893
GCA900077545.1	Enterobacter cloacae	United Kingdom	0.7568	0.8257	0.9112
GCA900077575.1	Enterobacter hormaechei	United Kingdom	0.8354	0.9288	0.8926
GCA900077595.1	Enterobacter hormaechei	United Kingdom	0.8298	0.9263	0.8822
GCA900077615.1	Enterobacter hormaechei	United Kingdom	0.7512	0.8717	0.9877
GCA900077625.1	Enterobacter hormaechei	United Kingdom	0.8359	0.9527	0.8859
GCA900077685.1	Enterobacter hormaechei	United Kingdom	0.8116	0.9241	0.8842
GCA900077825.1	Enterobacter hormaechei	United Kingdom	0.8299	0.9249	0.8802
GCA900077885.1	Enterobacter hormaechei	United Kingdom	0.7918	0.9456	0.9029
GCA900077915.1	Enterobacter hormaechei	United Kingdom	0.8011	0.938	0.9028
GCA900078025.1	Enterobacter hormaechei	United Kingdom	0.9379	0.9465	0.8998
GCA900078035.1	Enterobacter hormaechei	United Kingdom	0.7228	0.8621	0.9788
GCA900078075.1	Enterobacter hormaechei	United Kingdom	0.814	0.931	0.8598
GCA900078085.1	Enterobacter hormaechei	United Kingdom	0.7831	0.874	0.9793
GCA900322725.1	Enterobacter quasihormaechei	France	0.7672	0.8671	0.9627
GCA900558465.1	Enterobacter hormaechei	United Kingdom	0.8457	0.9499	0.888
GCA900558565.1	Enterobacter hormaechei	United Kingdom	0.8467	0.9515	0.8891
GCA900558735.1	Enterobacter hormaechei	United Kingdom	0.7575	0.8596	0.9577
GCA900558745.1	Enterobacter hormaechei	United Kingdom	0.7569	0.8563	0.9647
GCA900558885.1	Enterobacter hormaechei	United Kingdom	0.763	0.8553	0.9647
GCA900558925.1	Enterobacter hormaechei	United Kingdom	0.6894	0.8121	0.9071
GCA901484995.1	Enterobacter hormaechei	NA	0.7975	0.9163	0.8804
GCA902713455.1	Enterobacter hormaechei	China	0.8432	0.972	0.8875
GCA902713475.1	Enterobacter hormaechei	China	0.8432	0.972	0.8877
GCA938355.2	Enterobacter hormaechei	USA	0.7142	0.8728	0.9818
GCA956725.1	Enterobacter hormaechei	USA: NYC	0.8295	0.9236	0.8615
GCA956855.1	Enterobacter hormaechei	USA: NYC	0.8234	0.914	0.8569
GCA957095.1	Enterobacter hormaechei	USA: FL	0.753	0.8447	0.9579
GCA957445.1	Enterobacter hormaechei	USA: NJ	0.7809	0.905	0.8809
GCA957595.1	Enterobacter hormaechei	USA: NYC	0.7702	0.9011	0.8926
GCA957775.1	Enterobacter hormaechei	USA: NYC	0.8286	0.9328	0.8849
GCA9738085.1	Enterobacter hormaechei	China:zhejiang	0.8862	0.9707	0.88

## Sheet: Table S6
Table S6. Distribution of 34 blaNDM-1-positive plasmids and comparative genomic coverage and identity on pECC27-NDM
GenBank Accession Number	Plasmid	Taxonomy	Location	Coverage (%)	Identity (%)
CP055250.1	pZY-NDM1	Citrobacter freundii	China	1	100
MH234505.1	pNDM-HK3694	Escherichia coli	China	1	100
KF877335.1	pNDM-1	Raoultella planticola	China	1	100
CP039811.1	pC2660-4-NDM	Klebsiella pneumoniae	China	1	100
CP090129.1	pKP46_3_NDM	Klebsiella pneumoniae	China	1	99.97
MH909347.1	p362713-NDM	Klebsiella pneumoniae	China	1	100
MH909346.1	p309074-NDM	Klebsiella pneumoniae	China	1	100
MH909335.1	p11SP-NDM	Klebsiella pneumoniae	China	1	100
MH909333.1	p7SP-NDM	Klebsiella pneumoniae	China	1	100
MH917283.1	pA575-NDM	Klebsiella pneumoniae	China	1	100
MH917282.1	pA457-NDA	Klebsiella pneumoniae	China	1	100
KY296103.1	pHN84NDM	Enterobacter cloacae	China	1	100
KU314941.1	pKP04NDM	Klebsiella pneumoniae	China	1	100
KP987216.1	p112298-NDM	Citrobacter freundii	China	1	100
CP060949.1	pEC10-NDM-1	Escherichia coli O157:H7 str. EC10	China	1	100
CP092904.1	pC_F11	Klebsiella pneumoniae	China	1	100
KF976405.1	pNDM-HF727	Enterobacter cloacae	China	1	100
CP082900.1	pKAE3SP-2	Klebsiella aerogenes	China	1	100
MW269623.1	pC46-NDM11	Citrobacter freundii	China	1	100
CP050161.1	NA	Escherichia coli	China	1	99.99
MK372380.1	pABC40-NDM-1	Enterobacter cloacae	United Arab Emirates	1	99.99
MF344560.1	p128379-NDM	Enterobacter hormaechei	China	1	99.99
KX470734.1	pEC55-NDM4	Escherichia coli	China	1	99.99
KX094555.1	pZHDC33	Escherichia coli	China	1	99.99
KC311431.1	pKPN5047	Klebsiella pneumoniae	China	1	99.99
JX104760.1	pNDM-HN380	Klebsiella pneumoniae	China	1	99.99
MH349095.1	pMTC948	Escherichia coli	China	1	99.99
CP091483.1	NA	Enterobacter cloacae complex sp. ECL414	China	1	99.99
KY978629.1	p505108-NDM	Cronobacter sakazakii	China	0.99	100
CP091980.1	pJNQH373-2	Klebsiella pneumoniae	China	0.99	99.99
LC570846.1	pNIHE14-1904_ndm1	Enterobacter hormaechei	Japan	0.97	99.99
MH105052.2	pSL131T_IncX3	Escherichia coli	China	0.95	100
MH105050.1	pSL131_IncA/C-IncX3	Salmonella enterica subsp. enterica serovar Lomita	China	0.95	100
CP031884.1	pNDM1_095845	Klebsiella pneumoniae	China	0.94	100
NA: Not found

## Sheet: Table S7
Table S7. Distribution of 70 mcr-10-positive isolates and comparative genomic coverage on three mcr-10 representive plasmids
GenBank Accession Number	pECC59-MCR-10	pECC60-MCR-10	pECC72-MCR-10
GCA3289115.1	0.472789	0.472773	0.997838
GCA18445985.1	0.473426	0.473411	0.974734
GCA15682235.1	0.540323	0.540308	0.942407
GCA15683065.1	0.540712	0.540696	0.942218
GCA15135595.1	0.808502	0.808502	0.763057
GCA18597675.1	0.364799	0.364954	0.736444
GCA17345875.1	0.530773	0.530758	0.735091
GCA692255.1	0.472618	0.47268	0.71773
GCA10598045.1	0.530213	0.530198	0.705683
GCA17601065.1	0.317795	0.317842	0.677221
GCA18422095.1	0.557946	0.557992	0.672636
GCA4024335.1	0.528129	0.528238	0.662954
GCA10594545.1	0.537664	0.537648	0.661185
GCA2151855.1	0.361703	0.361797	0.651541
GCA16620495.1	0.506867	0.506758	0.646074
GCA10598395.1	0.617268	0.617314	0.645754
GCA1052605.1	0.455337	0.455415	0.640942
GCA15136315.1	0.264959	0.265021	0.638198
GCA1052055.1	0.448618	0.448696	0.636822
GCA15208355.1	0.536699	0.53673	0.630824
GCA17599245.1	0.294853	0.294931	0.629558
GCA1022655.1	0.626429	0.626522	0.629456
GCA15686275.1	0.554322	0.554213	0.62923
GCA3427235.1	0.697665	0.697759	0.612721
GCA18596855.1	0.347098	0.347207	0.611265
GCA19834525.1	0.375375	0.375546	0.608259
GCA16756655.1	0.720638	0.720747	0.602239
GCA2785945.1	0.236667	0.236729	0.597056
GCA2785795.1	0.222793	0.222793	0.593985
GCA8120175.1	0.724822	0.725024	0.590396
GCA13750175.1	0.724978	0.72518	0.589479
GCA2208285.1	0.299908	0.29997	0.586094
GCA492995.1	0.236682	0.236573	0.573618
GCA15704245.1	0.363321	0.363414	0.572999
GCA15684235.1	0.534662	0.534708	0.567197
GCA1518455.1	0.270963	0.27104	0.562677
GCA19351835.1	0.294418	0.294309	0.552559
GCA19351705.1	0.538954	0.539017	0.552421
GCA17347405.1	0.4286	0.428663	0.536909
GCA15683055.1	0.5877	0.587747	0.536851
GCA3401175.1	0.391038	0.391022	0.510202
GCA1022915.1	0.391038	0.391022	0.510173
GCA1053395.1	0.391116	0.3911	0.50911
GCA3401245.1	0.391038	0.391022	0.498024
GCA15686015.1	0.534039	0.534024	0.495454
GCA18455085.1	0.549811	0.549795	0.482323
GCA14524505.1	0.327236	0.32719	0.477315
GCA1276465.1	0.469787	0.469818	0.476878
GCA13782005.1	0.175571	0.175851	0.46767
GCA14490825.1	0.378159	0.378159	0.449494
GCA902159655.1	0.334687	0.334811	0.433916
GCA14490845.1	0.275333	0.273436	0.420224
GCA19840885.1	0.152629	0.15252	0.401299
GCA14902605.1	0.213274	0.213336	0.354778
GCA1023195.1	0.117944	0.117944	0.35191
GCA15676825.1	0.310889	0.310889	0.329483
GCA15676795.1	0.310889	0.310889	0.329468
GCA17309725.1	0.301106	0.301386	0.323921
GCA534155.1	0.23592	0.235811	0.313039
GCA9907535.1	0.17047	0.170547	0.306823
GCA13693535.1	0.394724	0.394724	0.303256
GCA2982195.1	0.225421	0.224581	0.301451
GCA9184765.2	0.309956	0.309972	0.300948
GCA1472135.1	0.22511	0.224255	0.298248
GCA17599265.1	0.414229	0.414213	0.282503
GCA16771735.1	0.253745	0.253745	0.160374
GCA16771715.1	0.0440794	0.0440794	0.084962
GCA16771835.1	0.0440794	0.0440794	0.084962
GCA16771055.1	0.0440794	0.0440794	0.0655777
GCA16771675.1	0.0440794	0.0440794	0.0655777

## Sheet: Table S8
Table S8. Plasmid stability of 11 MCR-CREC
Isolate ID	Gene	Bacteria number	Positive number	Positive percent (%)
ECC27	mcr-9.2	50	50	100
	blaNDM-1	50	50	100
ECC30	mcr-9.2	50	50	100
	blaNDM-1	50	50	100
ECC45	mcr-9.1	50	50	100
	blaNDM-1	50	50	100
	blaIMP-4	50	5	10
ECC46	mcr-9.1	50	50	100
	blaNDM-1	50	49	98
	blaIMP-4	50	45	90
ECC47	mcr-9.1	50	49	98
	blaNDM-1	50	50	100
	blaIMP-4	50	37	74
ECC48	mcr-9.1	50	50	100
	blaNDM-1	50	50	100
	blaIMP-4	50	15	30
ECC52	mcr-9.1	50	50	100
	blaIMP-4	50	24	48
ECC54	mcr-9.1	50	50	100
	blaIMP-4	50	19	38
ECC55	mcr-9.2	50	50	100
	blaIMP-26	50	50	100
ECC59	mcr-10	50	50	100
	blaNDM-1	50	50	100
ECC60	mcr-10	50	50	100
	blaNDM-1	50	44	88
ECC65	mcr-9.2	50	49	98
	blaNDM-1	50	50	100
ECC72	mcr-10	50	50	100
	blaNDM-1	50	50	100
ECC116	mcr-9.1	50	50	100
	blaNDM-1	50	50	100
ECC188	mcr-9.1	50	50	100
	blaIMP-4	50	20	40
ECC189	mcr-9.1	50	50	100
	blaNDM-1	50	50	100
	blaIMP-4	50	45	90
Data in red indicate the retention rates were less than 20%.

## Sheet: Table S9
Table S9. Plasmid incompatibility
Isolate	Gene	Bacteria number	Positive number	Positive percent (%)
T-EC600-ECC27	blaNDM-1	94	94	100
	mcr-9.2	94	0	0
T-EC600-ECC30	blaNDM-1	94	94	100
	mcr-9.2	94	0	0
T-EC600-ECC45	blaNDM-1	94	92	97.9
	mcr-9.1	94	0	0
	blaIMP-4	94	94	100
T-EC600-ECC46	blaNDM-1	94	94	100
	mcr-9.1	94	0	0
	blaIMP-4	94	0	0
T-EC600-ECC47	blaNDM-1	94	91	96.8
	mcr-9.1	94	0	0
	blaIMP-4	94	86	90
T-EC600-ECC48	blaNDM-1	94	93	98.9
	mcr-9.1	94	0	0
	blaIMP-4	94	0	0
T-EC600-ECC52	mcr-9.1	94	0	0
	blaIMP-4	94	0	0
T-EC600-ECC54	mcr-9.1	94	0	0
	blaIMP-4	94	0	0
T-EC600-ECC55	mcr-9.2	94	0	0
	blaIMP-26	94	91	96.8
T-EC600-ECC59	blaNDM-1	94	91	96.8
	mcr-10	94	0	0
T-EC600-ECC60	blaNDM-1	94	94	100
	mcr-10	94	0	0
T-EC600-ECC65	blaNDM-1	94	94	100
	mcr-9.2	94	0	0
T-EC600-ECC72	blaNDM-1	94	90	95.7
	mcr-10	94	4	4.3
T-EC600-ECC116	blaNDM-1	94	92	97.9
	mcr-9.1	94	0	0
T-EC600-ECC188	mcr-9.1	94	0	0
	blaIMP-4	94	0	0
T-EC600-ECC189	blaNDM-1	94	94	100
	mcr-9.1	94	0	0
	blaIMP-4	94	2	2.1
Data in red represent loss of plasmids.
